# Supplementary material for: Vitamin D elicits tissue-specific isoform expression in Atlantic salmon muscles
Source: BMC Genomics. 2025 Nov 12;26:1031. doi: 10.1186/s12864-025-12209-1 (PMC12613645; doi:10.1186/s12864-025-12209-1)
Supplement: Supplementary file 3 — Supplementary Material 3: Tabs 1-4 include lists of significant genes and transcripts from the DGE, DTE, DTU, and DAS analyses. [file 12864_2025_12209_MOESM3_ESM.xlsx]

## Sheet: Supporting Info 1 - DGE
Supplementary File 3.1. List of significant genes from the differential gene expression analysis. The columns are as follows: muscle (tissue the DEG was identified in), gene_id (the Ensembl gene identifier), gene_name (abbreviated gene name), baseMean (the average of the normalized count values), log2FoldChange (effect size estimate), padj (adjusted p-value), and muscle_gene (whether a gene was i…
muscle	gene_id	gene_name	baseMean	log2FoldChange	padj	muscle_gene
Adductor mandibulae	ENSSSAG00000099524	nfil3-5	429.217	1.39269	0.0329505
Adductor mandibulae	ENSSSAG00000069346	SCARA5	148.469	-0.928029	0.00362245
Adductor mandibulae	ENSSSAG00000112871		23.7085	-4.30691	2.73517e-09
Adductor mandibulae	ENSSSAG00000112053		52.0433	-3.0775	0.0329344
Adductor mandibulae	ENSSSAG00000008285		58.8512	-0.00203939	0.00497753
Adductor mandibulae	ENSSSAG00000105947		20.8361	-0.00200777	0.0004846
Adductor mandibulae	ENSSSAG00000005415		8046.66	1.22098	0.00561475
Adductor mandibulae	ENSSSAG00000098888		102.857	1.50903	0.0152311
Filet	ENSSSAG00000059264		24.1393	2.54613	0.0288036
Filet	ENSSSAG00000001874		14.3545	3.83939	0.00549458
Heart	ENSSSAG00000076264	aacs	126.412	-0.64234	0.022613
Heart	ENSSSAG00000052562	aars1	897.653	-0.431441	0.0446012
Heart	ENSSSAG00000030661	AATM	4902.72	-0.945968	0.00960358
Heart	ENSSSAG00000039519	AATM	8530.57	-0.630411	0.0231115
Heart	ENSSSAG00000080327	abcb9	78.9084	-0.945288	0.00579506
Heart	ENSSSAG00000115945	ABCC1	125.931	-0.621502	0.0208599
Heart	ENSSSAG00000094035	ABCC1	305.245	-0.519407	0.0029087
Heart	ENSSSAG00000052715	ABCD2	162.074	-0.647127	0.0270969
Heart	ENSSSAG00000063977	abhd18	2052.08	-0.616989	0.0179569
Heart	ENSSSAG00000013940	acaca	219.012	-0.540945	0.0293691
Heart	ENSSSAG00000096175	acat2	252.752	-0.569603	0.0295751
Heart	ENSSSAG00000010173	aco2	9933.47	-0.737665	0.000891637
Heart	ENSSSAG00000066179	acot13	973.431	-0.757575	0.00771867
Heart	ENSSSAG00000042221	acox1	1151.38	-0.449542	0.0132253
Heart	ENSSSAG00000072585	ACSF3	409.44	-0.734865	0.00242521
Heart	ENSSSAG00000007690	acta1	5598.16	-1.26412	0.0239994	x
Heart	ENSSSAG00000062181	acta1	44028.6	-0.825514	0.022613	x
Heart	ENSSSAG00000058859	ADAMTS15	384.18	-0.720116	0.0301419
Heart	ENSSSAG00000096845	ADAMTS8	2200.94	-1.08791	0.0282202
Heart	ENSSSAG00000074536	adck1	109.878	-0.988351	0.00402727
Heart	ENSSSAG00000024733	ADCY6	254.278	-0.609998	0.00689281
Heart	ENSSSAG00000078447	afg2b	412.411	0.373615	0.0289764
Heart	ENSSSAG00000048431	agtpbp1	226.454	-0.445191	0.0149747
Heart	ENSSSAG00000072705	aifm1	6365.64	-0.597222	0.0149747
Heart	ENSSSAG00000071490	akap1b	791.955	-0.824662	0.0105112
Heart	ENSSSAG00000065320	ambra1b	530.18	-0.279682	0.022613
Heart	ENSSSAG00000077865	and3	127.998	0.92402	0.0148058
Heart	ENSSSAG00000064659	ANKHD1	686.846	-0.281496	0.0314568
Heart	ENSSSAG00000001972	anp32b	1457.29	0.436215	0.00960358
Heart	ENSSSAG00000082362	anp32b	1681.19	0.464488	0.00688124
Heart	ENSSSAG00000043938	ap1b1	1194.39	-0.575452	0.000128682
Heart	ENSSSAG00000045173	ap1b1	601.961	-0.504108	0.000978353
Heart	ENSSSAG00000121578	arfrp1	595.685	0.387669	0.00369046
Heart	ENSSSAG00000049601	ARHGAP35	3090.95	-0.487949	0.0153621
Heart	ENSSSAG00000110735	aspdh	464.868	-1.15548	0.00688124
Heart	ENSSSAG00000039266	ATAD3A	454.229	-0.718364	0.00689281
Heart	ENSSSAG00000079593	atg13	1826.87	0.380701	0.0154956
Heart	ENSSSAG00000074820	aurkaip1	710.19	-0.482892	0.000523755
Heart	ENSSSAG00000105729	bag4	439.778	-1.31759	0.0154956
Heart	ENSSSAG00000106064	baxa	683.952	0.384006	0.0424544
Heart	ENSSSAG00000044819	BCAS2	633.268	0.322481	0.00457388
Heart	ENSSSAG00000015607	bccip	5665.72	0.539312	0.00689281
Heart	ENSSSAG00000059009	bccip	1285.89	0.656247	0.000986092
Heart	ENSSSAG00000073619	bloc1s1	594.894	0.430437	0.00232772
Heart	ENSSSAG00000043543	blvrb	1172.12	0.365903	0.0419602
Heart	ENSSSAG00000063495	BMAL1	359.85	0.500957	0.0422728
Heart	ENSSSAG00000059155	bmal2	349.137	0.270869	0.0289325
Heart	ENSSSAG00000080109	bmi1a	537.395	0.302361	0.0269756
Heart	ENSSSAG00000000255	bnip3	2106.29	0.871687	0.0137709
Heart	ENSSSAG00000002569	brms1la	258.075	0.389454	0.0278372
Heart	ENSSSAG00000045122	brox	1247.86	0.420888	0.00783184
Heart	ENSSSAG00000002767	btbd2a	698.369	0.425192	0.0137709
Heart	ENSSSAG00000010383	BTBD7	351.75	-0.483889	0.000144316
Heart	ENSSSAG00000061401	c1qbp	1286.91	-0.683887	0.0328393
Heart	ENSSSAG00000090248	c209e	3543.78	0.77387	0.00141176
Heart	ENSSSAG00000051950	c2cd5	80.6477	-0.474386	0.0364637
Heart	ENSSSAG00000014558	cacna1sa	95.1424	-1.06707	0.0419273
Heart	ENSSSAG00000077452	calcoco1a	1174.64	0.373582	0.0477529
Heart	ENSSSAG00000067730	casd1	103.652	-0.343561	0.047951
Heart	ENSSSAG00000003721	CAVIN1	1612.68	-0.967864	0.0228465
Heart	ENSSSAG00000013753	cby1	116.036	0.609178	0.0404468	x
Heart	ENSSSAG00000109221	ccng1	5235.06	-0.422007	0.0240239
Heart	ENSSSAG00000039406	ccnk	136.898	-0.621178	0.00510836
Heart	ENSSSAG00000096830	cdh11	121.225	-0.601437	0.0271018
Heart	ENSSSAG00000056079	cenpq	817.233	-0.43479	0.0320742
Heart	ENSSSAG00000043031	cers5	165.068	0.476671	0.0162587
Heart	ENSSSAG00000076350	CF064	190.93	0.287593	0.0361876
Heart	ENSSSAG00000040847	cf166	843.35	0.277919	0.00907585
Heart	ENSSSAG00000081694	chchd4a	136.899	-0.819662	0.00823464
Heart	ENSSSAG00000008886	CHMP5	1620.13	0.310168	0.0276532
Heart	ENSSSAG00000064884	chordc1a	78.8897	-1.46941	0.00960358
Heart	ENSSSAG00000064277	CHP1	250.298	-0.62969	0.00579506
Heart	ENSSSAG00000114705	CHP1	1080.23	-0.499633	0.0316779
Heart	ENSSSAG00000082680	chrac1	157.136	0.494132	0.0184796
Heart	ENSSSAG00000066581	clec3ba	123.836	0.544178	0.0280529
Heart	ENSSSAG00000058582	cluap1	202.774	0.431175	0.00287012
Heart	ENSSSAG00000058620	cluha	834.773	-0.707099	0.00604506
Heart	ENSSSAG00000081348	cog4	2059.28	0.472173	0.0184274
Heart	ENSSSAG00000010830	COL26A1	47.3003	-0.543093	0.0426029
Heart	ENSSSAG00000080101	commd3	621.813	0.404571	0.0179098
Heart	ENSSSAG00000069487	coq5	572.363	-0.342533	0.0402772
Heart	ENSSSAG00000042284	coq8b	238.625	-0.408375	0.0397485
Heart	ENSSSAG00000069915	cox10	769.854	-0.611525	0.0179098
Heart	ENSSSAG00000069706	CP1A1	179.327	-1.38979	0.020335
Heart	ENSSSAG00000015358	cpeb3	505.233	-0.51653	0.0233671
Heart	ENSSSAG00000045556	cpeb4a	142.549	-0.574948	0.0173734
Heart	ENSSSAG00000044736	cpox	1083.55	-0.827475	0.0130364
Heart	ENSSSAG00000059739	cpvl	85.8874	1.51443	0.0360872
Heart	ENSSSAG00000073699	CREBZF	660.322	0.363369	0.0415841
Heart	ENSSSAG00000109988	CREG1	492.536	0.382375	0.00441446
Heart	ENSSSAG00000084477	cript	471.872	0.397246	0.0252513
Heart	ENSSSAG00000121834	cry3b	765.582	0.628976	0.00736243
Heart	ENSSSAG00000006909	cryzl1	388.964	0.253918	0.0489644
Heart	ENSSSAG00000077290	cs	4161.73	-0.762768	0.0219119
Heart	ENSSSAG00000043647	cspg4	187.563	-0.847199	0.00688124
Heart	ENSSSAG00000111101	cssa01h5orf63	231.475	0.729622	0.00159883
Heart	ENSSSAG00000063012	cssa01h9orf78	879.613	0.324259	0.00779869
Heart	ENSSSAG00000066519	cssa24h9orf116	47.6166	0.659217	0.0431083
Heart	ENSSSAG00000054381	CTDS2	1161.23	0.308932	0.0487791
Heart	ENSSSAG00000078630	ctdsp2	2048.66	0.453536	0.0184274
Heart	ENSSSAG00000091762	CUX1	107.051	-0.782133	0.0160937
Heart	ENSSSAG00000105934	CXorf65	57.3292	0.734431	0.0359855
Heart	ENSSSAG00000063394	CYB5	718.563	0.287102	0.0166105
Heart	ENSSSAG00000053814	cyp1b1	348.938	-1.07327	0.0167845
Heart	ENSSSAG00000052210	dap	1182.63	0.365507	0.0120827
Heart	ENSSSAG00000093297	dbpa	688.917	-0.572888	0.0415841
Heart	ENSSSAG00000100996	dbpa	467.403	-0.494927	0.0324577
Heart	ENSSSAG00000063552	dcj11	487.182	-0.31213	0.0329682
Heart	ENSSSAG00000068814	ddrgk1	731.567	0.27225	0.0496697
Heart	ENSSSAG00000063913	DDX21	2919.22	0.557701	0.0252792
Heart	ENSSSAG00000072870	ddx49	720.555	0.383498	0.0260544
Heart	ENSSSAG00000040563	desma	1622.98	-0.9812	0.0126471	x
Heart	ENSSSAG00000009873	DGLUCY	584.083	-0.408281	0.00688124
Heart	ENSSSAG00000098616	DHRS13	261.38	0.397152	0.00942737
Heart	ENSSSAG00000054037	dhx16	148.324	0.560916	0.0482325
Heart	ENSSSAG00000008774	dhx35	268.667	-0.529007	0.00461427
Heart	ENSSSAG00000104937	dio1	206.926	0.438076	0.0397298
Heart	ENSSSAG00000058011	DMXL1	550.867	-0.382636	0.000978353
Heart	ENSSSAG00000075872	dnajc11a	702.045	-0.406364	0.0265349
Heart	ENSSSAG00000040776	dnajc12	260.849	0.451098	0.0442417
Heart	ENSSSAG00000071783	dnm1l	1092.71	-0.364625	0.0395697
Heart	ENSSSAG00000068056	DPYSL2	79.5907	-1.04848	0.00604864
Heart	ENSSSAG00000078738	dync1h1	6592.97	-0.438595	0.0316779
Heart	ENSSSAG00000070043	eapp	171.901	0.599525	0.0362754
Heart	ENSSSAG00000015746	eci1	2317.39	-0.315254	0.0499419
Heart	ENSSSAG00000080215	ecsit	315.164	-0.658751	0.00892208
Heart	ENSSSAG00000007630	efr3a	204.254	-0.320618	0.0347592
Heart	ENSSSAG00000104856	EHBP1	954.365	-0.448502	0.0132979
Heart	ENSSSAG00000002926	EIF1B	5237.92	0.283846	0.0369197
Heart	ENSSSAG00000112164	EIF4G1	1284.24	-0.44882	0.00604864
Heart	ENSSSAG00000047894	EIF4G1	956.577	-0.328712	0.0249108
Heart	ENSSSAG00000062878	ell	429.287	-0.382068	0.043398
Heart	ENSSSAG00000054606	endog	231.218	-0.503731	0.00861253
Heart	ENSSSAG00000030127	EPAS1	1260.99	-0.42711	0.0310825
Heart	ENSSSAG00000052276	epb41l3b	4517.26	-0.349043	0.045238
Heart	ENSSSAG00000072805	EPS15L1	73.975	-0.579627	0.0251331
Heart	ENSSSAG00000047832	ERH	1464.75	0.316037	0.0163464
Heart	ENSSSAG00000054959	ESYT2	145.932	-0.495687	0.0363285
Heart	ENSSSAG00000063396	exoc3	514.017	-0.283047	0.0438299
Heart	ENSSSAG00000004144	EZH1	1267.23	0.571939	0.0271018
Heart	ENSSSAG00000073900	fa44b	322.556	0.344629	0.0276532
Heart	ENSSSAG00000114353	fahd1	69.3215	-1.54491	9.58421e-06
Heart	ENSSSAG00000090105	fam210ab	416.867	-0.965913	0.0220312
Heart	ENSSSAG00000072739	fam32a	1713.73	0.371464	0.0079633
Heart	ENSSSAG00000068438	fam50a	1455.08	0.348574	0.022613
Heart	ENSSSAG00000042572	FARS2	529.571	-0.521866	0.0260353
Heart	ENSSSAG00000086795	fbxo32	1567.96	0.876144	0.0219119
Heart	ENSSSAG00000000898	fcho2	183.208	-0.418728	0.0265349
Heart	ENSSSAG00000080211	fis1	1222.6	0.318274	6.9607e-05
Heart	ENSSSAG00000039853	fitm2	215.948	-0.718973	0.0363566
Heart	ENSSSAG00000099623	fkbp5	844.718	-1.85247	0.0148058
Heart	ENSSSAG00000051001	flad1	544.427	-0.58288	0.030169
Heart	ENSSSAG00000046597	flncb	5912.49	-0.335919	0.00540008	x
Heart	ENSSSAG00000094520	foxn3	125.951	-0.589806	0.0126471
Heart	ENSSSAG00000055241	foxo3b	294.859	-0.556818	0.0024897
Heart	ENSSSAG00000081733	frem2b	309.9	-0.908256	0.000128682
Heart	ENSSSAG00000071289	FRMD3	155.146	-1.31361	0.0180541
Heart	ENSSSAG00000001599	fus	433.396	-0.381506	0.047951
Heart	ENSSSAG00000064919	gamt	1518.9	1.25951	1.04137e-05
Heart	ENSSSAG00000081066	gapvd1	533.957	-0.369713	0.019931
Heart	ENSSSAG00000045811	gars	1209.96	-0.335035	0.022613
Heart	ENSSSAG00000069474	gatb	473.809	-0.39538	0.000523755
Heart	ENSSSAG00000005282	gbrap	3721.21	0.336499	0.030145
Heart	ENSSSAG00000080913	GBRAP	3605.75	0.470804	0.022613
Heart	ENSSSAG00000080138	GCN1	572.816	-0.295612	0.0167886
Heart	ENSSSAG00000069717	gfm2	495.767	-0.822363	0.00242353
Heart	ENSSSAG00000067039	GLG1	1460.23	-0.269453	0.0166042
Heart	ENSSSAG00000094623	GNA14	589.321	0.506095	0.00792786
Heart	ENSSSAG00000093215	gopc	412.543	-0.458882	0.00811295
Heart	ENSSSAG00000001473	GOT1	7923.44	-0.563716	0.0260353
Heart	ENSSSAG00000064442	got2a	2625.96	-0.82256	0.00331612
Heart	ENSSSAG00000089538	gpr37b	39.5489	-0.632225	0.0361876
Heart	ENSSSAG00000077528	grk5	125.788	0.897417	0.000533277
Heart	ENSSSAG00000047778	GRP75	3038.69	-0.621334	0.0428427
Heart	ENSSSAG00000090406	GSK3B	691.024	-0.454766	0.0215929
Heart	ENSSSAG00000004305	gtpbp1l	164.611	-0.539365	0.0260353
Heart	ENSSSAG00000064168	gtpbp4	5135.22	0.429115	0.00822279
Heart	ENSSSAG00000000959	gys1	829.335	-1.38318	0.00124021
Heart	ENSSSAG00000042664	gys1	3388.21	-1.30707	0.00284309
Heart	ENSSSAG00000009594	HACD3	146.77	-0.601187	0.0336964
Heart	ENSSSAG00000095799	HACD3	182.305	-0.574284	0.0228809
Heart	ENSSSAG00000066854	HECTD1	2693.17	-0.298696	0.0448325
Heart	ENSSSAG00000063808	HELZ	565.469	-0.363896	0.0419807
Heart	ENSSSAG00000059816	HEM1	5064.95	-1.13949	0.00822279
Heart	ENSSSAG00000061679	HIPK3	929.147	-0.497167	0.0149747
Heart	ENSSSAG00000040541	hipk3a	589.327	-0.589193	0.00905618
Heart	ENSSSAG00000004843	hipk3a	287.661	-0.495841	0.0011119
Heart	ENSSSAG00000040208	HMGB1	1308.39	0.36764	0.000708849
Heart	ENSSSAG00000070305	hmgb1b	800.811	0.499951	0.000246546
Heart	ENSSSAG00000041554	hmgb3b	339.506	-0.441965	0.0431083
Heart	ENSSSAG00000039966	hsf2	548.202	0.50375	1.97437e-05
Heart	ENSSSAG00000081432	hspd1	1413.24	-0.883042	0.0173734
Heart	ENSSSAG00000053757	hspe1	321.875	-0.587025	0.0144073
Heart	ENSSSAG00000081441	hspe1	1054.68	-0.539486	0.0132253
Heart	ENSSSAG00000044994	iars1	697.529	-0.509979	0.0181656
Heart	ENSSSAG00000068510	iars2	1175.12	-0.263259	0.0252792
Heart	ENSSSAG00000081587	ID1	634.478	0.407796	0.0363034
Heart	ENSSSAG00000008849	ide	1404.24	-0.378355	0.0419807
Heart	ENSSSAG00000004821	if4h	1510.57	-0.348801	0.0323843
Heart	ENSSSAG00000085492	ift70	101.876	-1.966	0.00223991
Heart	ENSSSAG00000004886	igf2bp1	156.259	-0.481859	0.0336964
Heart	ENSSSAG00000039751	IGFBP-5A	90.9668	-1.06945	0.00689281
Heart	ENSSSAG00000004944	il11ra	239.452	-0.577101	0.00287012
Heart	ENSSSAG00000063954	immt	9972.19	-0.586421	0.0232224
Heart	ENSSSAG00000071363	imp4	229.254	0.405944	0.0173781
Heart	ENSSSAG00000048571	INIP	294.942	0.52735	0.00694691
Heart	ENSSSAG00000020818	iqcg	49.386	0.784719	0.00410726
Heart	ENSSSAG00000097016	ITPR1	396.617	-0.514708	0.00141176
Heart	ENSSSAG00000000916	jmjd6	477.734	-0.514706	0.0494167
Heart	ENSSSAG00000003089	kbrs2	423.653	0.456543	0.00874114
Heart	ENSSSAG00000111558	khsrp	691.891	-0.359706	0.0068248
Heart	ENSSSAG00000079517	kif1b	905.702	-0.426072	0.0489725
Heart	ENSSSAG00000073280	klf15	509.63	-1.65709	0.0106687
Heart	ENSSSAG00000006683	kpyk	5897.7	-0.735034	0.00508297
Heart	ENSSSAG00000006778	llph	727.938	0.431433	0.00365131
Heart	ENSSSAG00000052180	lmo2	562.504	0.626897	0.00096216	x
Heart	ENSSSAG00000073121	loxl2b	751.443	-0.406455	0.0161696
Heart	ENSSSAG00000057291	lpin1a	190.556	-0.868834	0.00651067
Heart	ENSSSAG00000004801	lrat	300.572	-1.34253	0.00571506
Heart	ENSSSAG00000074489	lrpprc	2111.25	-1.10143	0.000184772
Heart	ENSSSAG00000078509	LRR1	307.132	0.590433	0.0154956
Heart	ENSSSAG00000046565	MAST2	354.248	-0.592947	0.0462314
Heart	ENSSSAG00000039991	MAST4	210.854	-0.385864	0.0403298
Heart	ENSSSAG00000006967	mat2b	957.655	0.315734	0.04164
Heart	ENSSSAG00000003544	mcrip1	425.155	0.387356	0.0396326
Heart	ENSSSAG00000009744	meaf6	630.719	0.480204	0.0124686
Heart	ENSSSAG00000071073	MED14	223.121	-0.390293	0.045238
Heart	ENSSSAG00000073091	med16	342.977	-0.307124	0.0324577
Heart	ENSSSAG00000072859	mepcea	281.176	0.542262	0.00225169
Heart	ENSSSAG00000010741	mettl15	37.0838	-0.870581	0.00994049
Heart	ENSSSAG00000068030	mettl8	220.766	-0.636339	0.010572
Heart	ENSSSAG00000062498	mfsd2b	105.31	-0.662202	0.00746724
Heart	ENSSSAG00000065470	mgat2	1237.87	0.329415	0.00894814
Heart	ENSSSAG00000050349	mief1	309.192	-0.488019	0.00476428
Heart	ENSSSAG00000045678	mix23	201.399	-0.475674	0.0276532
Heart	ENSSSAG00000121039	mkrn1	348.506	0.600181	0.0128576
Heart	ENSSSAG00000091447	MLXIP	391.107	0.293544	0.0367951
Heart	ENSSSAG00000058155	mrgbp	272.846	0.339737	0.0463553
Heart	ENSSSAG00000113846	mri1	134.403	-0.888204	0.00684933
Heart	ENSSSAG00000109121	mrpl12	707.189	-0.667404	0.000635349
Heart	ENSSSAG00000002735	mrpl12	879.133	-0.512318	0.00604506
Heart	ENSSSAG00000100835	mrpl17	347.888	-0.444103	0.0271018
Heart	ENSSSAG00000047920	mrpl37	1387.46	-0.470041	0.0171874
Heart	ENSSSAG00000006610	mrpl38	754.348	-0.39543	0.000727933
Heart	ENSSSAG00000015794	mrpl4	907.711	-0.454694	0.0115396
Heart	ENSSSAG00000079033	mrps25	643.667	-0.523256	0.0107642
Heart	ENSSSAG00000100405	mrps6	915.878	-0.780999	0.0149469
Heart	ENSSSAG00000030622	mrps9	487.587	-0.3387	0.0149469
Heart	ENSSSAG00000100810	MTFMT	318.082	-0.39427	0.0396268
Heart	ENSSSAG00000093886	mtfr1l	314.196	-0.818777	0.00441446
Heart	ENSSSAG00000073570	mtif2	558.226	-0.458223	0.0130364
Heart	ENSSSAG00000009664	mtpn	5431.09	-0.349669	0.0180541
Heart	ENSSSAG00000007259	mtx2	2084.78	-0.349969	0.0130364
Heart	ENSSSAG00000040154	mylk4b	150.003	-0.847887	0.0256685	x
Heart	ENSSSAG00000085740	naa30	200.906	0.433939	0.0444045
Heart	ENSSSAG00000069298	NADK2	606.737	-0.468627	0.0184796
Heart	ENSSSAG00000074237	napaa	344.066	0.323369	0.0167886
Heart	ENSSSAG00000064656	nars2	361.336	-0.468439	0.022613
Heart	ENSSSAG00000100596	nbas	482.378	-0.274736	0.0153168
Heart	ENSSSAG00000081486	ndufa10	5968.26	-0.441904	0.0478025
Heart	ENSSSAG00000074353	ndufs6	1635.38	-0.533034	0.0306822
Heart	ENSSSAG00000003745	ndufs8a	2027.52	-0.644565	0.0243011
Heart	ENSSSAG00000120928	ndufs8a	5178.06	-0.624896	0.0142249
Heart	ENSSSAG00000015741	nelfa	297.806	0.434518	0.0363981
Heart	ENSSSAG00000076675	nfil3	680.225	0.280237	0.0330158
Heart	ENSSSAG00000099524	nfil3-5	862.813	1.24008	0.00506652
Heart	ENSSSAG00000106218	nkain1	294.928	0.542039	0.00521198
Heart	ENSSSAG00000066482	nmd3	622.424	0.350227	0.0305075
Heart	ENSSSAG00000078190	nmd3	1022.05	0.438411	0.00311459
Heart	ENSSSAG00000095565	nmnat3	268.362	-0.580648	0.012259
Heart	ENSSSAG00000041502	nolc1	1067.52	-0.450379	0.0290043
Heart	ENSSSAG00000049830	nop56	1746.33	0.328391	0.0190878
Heart	ENSSSAG00000067003	nploc4	359.887	-0.391373	0.025718
Heart	ENSSSAG00000089671	nr4a3	301.611	-0.083622	0.0444045
Heart	ENSSSAG00000106914	nsfl1c	506.833	-0.638193	0.000334708
Heart	ENSSSAG00000047059	oaz2a	6527.72	0.644594	0.0132253
Heart	ENSSSAG00000044915	OPA1	304.326	-0.540879	0.0306822
Heart	ENSSSAG00000085940	opa3	89.4575	-0.985936	0.000533277
Heart	ENSSSAG00000005924	oxa1l	975.769	-0.564096	0.00811295
Heart	ENSSSAG00000059838	oxct1a	3121.57	-0.61162	0.0336964
Heart	ENSSSAG00000052772	p5cs	513.592	-0.351666	0.00593371
Heart	ENSSSAG00000032973	pard6gb	43.7785	-0.615596	0.0494167
Heart	ENSSSAG00000073977	pbx2	1017.76	0.302342	0.0397886
Heart	ENSSSAG00000007599	pcca	917.917	-0.826879	0.018488
Heart	ENSSSAG00000112929	pcca	1121.14	-0.666797	0.0181656
Heart	ENSSSAG00000058071	PDCL3	4331.52	0.443347	0.0364195
Heart	ENSSSAG00000079401	PDCL3	836.873	0.531052	0.00811295
Heart	ENSSSAG00000000891	pdha1a	1486.82	-0.544903	0.00604864
Heart	ENSSSAG00000061136	pdhb	2921.21	-0.614342	0.0419273
Heart	ENSSSAG00000058131	PDK1	299.247	-0.369997	0.0286779
Heart	ENSSSAG00000103129	pdlim7	2616.31	-0.589665	0.00901844	x
Heart	ENSSSAG00000083441	pdss1	1390.39	-0.504358	0.0260353
Heart	ENSSSAG00000078306	pfkpa	4424.96	-1.12155	0.00225169	x
Heart	ENSSSAG00000002540	pgam5	576.155	0.396635	0.0326221
Heart	ENSSSAG00000045549	pggt1b	507.169	-0.379867	0.0113547
Heart	ENSSSAG00000062197	pgk	3153.41	-0.43763	0.0451252
Heart	ENSSSAG00000112860	pgm5	805.352	-0.490196	0.0363586
Heart	ENSSSAG00000040671	phb2b	2299.87	-0.768662	0.00402727
Heart	ENSSSAG00000080982	pi4kaa	754.923	-0.533536	0.00540008
Heart	ENSSSAG00000104588	pik3ip1	3646.5	0.70331	0.0190878
Heart	ENSSSAG00000112918	PITRM1	1801.45	-0.518385	0.00207136
Heart	ENSSSAG00000071509	pkma	7238.74	-0.786481	0.0365361
Heart	ENSSSAG00000065319	pmpca	807.952	-0.585759	0.0126471
Heart	ENSSSAG00000007720	pmpca	1202.25	-0.236238	0.0456
Heart	ENSSSAG00000054375	pno1	1938.75	0.599731	0.00410726
Heart	ENSSSAG00000074122	PNPT1	513.395	-0.31207	0.0187239
Heart	ENSSSAG00000100053	pnrc2	1579.11	0.42834	0.0317169
Heart	ENSSSAG00000007166	polr2c	533.411	0.370243	0.0478148
Heart	ENSSSAG00000064590	pparab	442.696	-0.625453	0.0139584
Heart	ENSSSAG00000108573	PPARGC1A	806.753	-0.712833	0.0052267
Heart	ENSSSAG00000072788	ppcs	211.877	-0.526555	0.0127451
Heart	ENSSSAG00000075415	PPIF	1197.43	-0.472854	0.0371719
Heart	ENSSSAG00000006569	ppm1g	1615.41	0.236063	0.0419273
Heart	ENSSSAG00000045586	ppox	385.75	-0.594269	0.0270969
Heart	ENSSSAG00000120388	ppp1r37	749.44	-0.342047	0.0457765
Heart	ENSSSAG00000095716	ppp1r3da	302.973	0.49214	0.00829717
Heart	ENSSSAG00000007650	prep	309.439	-0.720415	0.00656223
Heart	ENSSSAG00000075700	prpf40a	720.17	-0.361447	0.0105112
Heart	ENSSSAG00000071484	psd7	704.359	0.298702	0.00468766
Heart	ENSSSAG00000108879	psmd1	426.295	-0.414784	0.0432786
Heart	ENSSSAG00000096623	psmd1	2329.28	-0.414452	0.0293691
Heart	ENSSSAG00000075653	psmd9	1380.86	0.441154	0.0214828
Heart	ENSSSAG00000043370	PSME4	1137.26	-0.658791	0.000128682
Heart	ENSSSAG00000063940	ptcd3	610.837	-0.427095	0.0179098
Heart	ENSSSAG00000085165	ptgesl	865.845	-0.490049	0.0214161
Heart	ENSSSAG00000002268	ptk2ab	777.06	0.640537	0.0149747
Heart	ENSSSAG00000008321	ptn	240.875	1.1005	0.000266563
Heart	ENSSSAG00000005055	PTPRB	711.833	-0.836912	0.0130364
Heart	ENSSSAG00000121856	PTPRR	49.4288	-1.11426	0.0222744
Heart	ENSSSAG00000010242	pygma	950.034	-1.2126	0.010572
Heart	ENSSSAG00000007327	qrsl1	347.139	-0.38228	0.019931
Heart	ENSSSAG00000077887	rab11bb	322.881	0.503454	0.0317169
Heart	ENSSSAG00000072230	rab25b	641.957	0.362203	0.0375473
Heart	ENSSSAG00000106015	RAB27A	1789.56	0.46661	0.00604506
Heart	ENSSSAG00000117122	rab6ba	247.759	0.960923	0.0217204
Heart	ENSSSAG00000109898	rad21a	1237.63	-0.717612	4.60189e-05
Heart	ENSSSAG00000009786	ralgapa1	901.767	-0.312023	0.0167886
Heart	ENSSSAG00000007675	raph1b	182.053	-0.732353	0.0130364
Heart	ENSSSAG00000005588	RASSF9	485.103	0.367683	0.0213389
Heart	ENSSSAG00000019789	rbm12bb	704.269	0.325757	0.0280529
Heart	ENSSSAG00000073793	rcc2	1461.62	0.383408	0.0173734
Heart	ENSSSAG00000108983	rgs12b	185.559	-0.72335	0.0444571
Heart	ENSSSAG00000086003	rhot1a	2221.28	-0.452702	0.0443368
Heart	ENSSSAG00000067618	riok2	445.383	0.321836	0.025674
Heart	ENSSSAG00000044188	rl19	18326.3	0.343829	0.0100476
Heart	ENSSSAG00000060203	rl21	8566	0.296496	0.0211674
Heart	ENSSSAG00000076707	rl26	14392.6	0.352505	0.00779869
Heart	ENSSSAG00000047422	RL29	7143.47	0.429629	0.00156949
Heart	ENSSSAG00000070973	RL7A	27297.4	0.397136	0.00960358
Heart	ENSSSAG00000041527	RM46	586.112	-0.701409	0.00365131
Heart	ENSSSAG00000040392	rnf113a	479.662	0.39084	0.0480656
Heart	ENSSSAG00000001043	rnf113a	382.983	0.574783	0.00284309
Heart	ENSSSAG00000048071	RNF144A	87.2378	-0.461361	0.0393446
Heart	ENSSSAG00000041953	rnf19a	451.893	-0.389371	0.0313576
Heart	ENSSSAG00000054697	rnf220a	184.925	-0.354228	0.0426912
Heart	ENSSSAG00000098393	RNF26	203.458	0.279837	0.0465233
Heart	ENSSSAG00000061383	rpain	295.558	0.409963	0.0232224
Heart	ENSSSAG00000018086	RPL10A	9386.99	0.356533	0.0294972
Heart	ENSSSAG00000066776	rpl12	24368.9	0.321508	0.049248
Heart	ENSSSAG00000003176	rpl13a	15352.5	0.301458	0.0181656
Heart	ENSSSAG00000046726	rpl19	2114.01	0.317342	0.0133433
Heart	ENSSSAG00000067926	rpl19	16169.8	0.330858	0.00811295
Heart	ENSSSAG00000009468	rpl21	11035.1	0.346288	0.0108156
Heart	ENSSSAG00000045463	rpl26	9098.32	0.403955	0.00242521
Heart	ENSSSAG00000066053	rpl30	17446.6	0.371909	0.0146154
Heart	ENSSSAG00000057006	rpl31	8581.22	0.292078	0.00517736
Heart	ENSSSAG00000098459	rpl31	12236.3	0.341455	0.0179883
Heart	ENSSSAG00000087271	rpl32	8218.95	0.280426	0.021776
Heart	ENSSSAG00000075399	RPL35	7163.14	0.397049	0.00792786
Heart	ENSSSAG00000003697	rpl38	723.316	0.403618	0.0265349
Heart	ENSSSAG00000002154	rpl39	4531.78	0.448983	0.00860503
Heart	ENSSSAG00000054475	RPL7	25916.4	0.29326	0.0463553
Heart	ENSSSAG00000044010	rpl7	17838.2	0.339609	0.0251331
Heart	ENSSSAG00000074172	rps10	14917.6	0.329658	0.0173734
Heart	ENSSSAG00000103389	rps10	6047.42	0.382863	0.0135435
Heart	ENSSSAG00000062741	rps14	19557.4	0.31903	0.0270969
Heart	ENSSSAG00000056485	rps21	444.373	0.393477	0.0180541
Heart	ENSSSAG00000007090	rps23	21048.8	0.356507	0.0173781
Heart	ENSSSAG00000074553	rps24	13140.1	0.294604	0.0317169
Heart	ENSSSAG00000078018	RPS25	15682.7	0.34735	0.0245957
Heart	ENSSSAG00000052007	RPS3A	24857.8	0.280322	0.0295751
Heart	ENSSSAG00000069593	RPS3A	31346.8	0.293668	0.0329769
Heart	ENSSSAG00000008200	RPS6KC1	314.13	-0.403349	0.0331204
Heart	ENSSSAG00000076506	rps7	14726.1	0.257179	0.0350973
Heart	ENSSSAG00000107958	RS17	4669.77	0.271643	0.0306843
Heart	ENSSSAG00000071862	RS27	911.41	0.634999	0.00096216
Heart	ENSSSAG00000075524	rsrc2	1306.66	0.323729	0.0235931
Heart	ENSSSAG00000117307	RT07	377.436	-0.480453	0.0443368
Heart	ENSSSAG00000045815	RT07	431.02	-0.418832	0.0181395
Heart	ENSSSAG00000054675	RT31	960.635	-0.451174	0.0219119
Heart	ENSSSAG00000009267	RT35	942.019	-0.355917	0.0327217
Heart	ENSSSAG00000113417	rxrbb	3401.12	0.308116	0.0458175
Heart	ENSSSAG00000082318	S10I	7739.07	0.483617	0.0194584
Heart	ENSSSAG00000117042	s1pr2	293.895	-0.58429	0.0386717
Heart	ENSSSAG00000078485	SAMC	664.704	-0.501992	0.0300473
Heart	ENSSSAG00000076968	samm50l	3687.13	-0.619941	0.0173734
Heart	ENSSSAG00000047895	samm50l	2412.83	-0.478669	0.0252792
Heart	ENSSSAG00000091496	SAP18	737.641	0.377962	0.0200593
Heart	ENSSSAG00000114554	sap18	1173.71	0.480426	0.0186025
Heart	ENSSSAG00000121563	sdhdb	2378.92	-0.499007	0.00811295
Heart	ENSSSAG00000074760	sec31a	658.748	-0.590635	0.00636121
Heart	ENSSSAG00000071960	setd3	96.7274	-0.590495	0.00377052
Heart	ENSSSAG00000120241	si:ch211-212o1.2	842.317	0.321809	0.0446919
Heart	ENSSSAG00000074712	si:ch211-215a10.4	755.583	-0.598252	0.0169129
Heart	ENSSSAG00000084385	si:ch211-215a10.4	809.558	-0.324335	0.0396326
Heart	ENSSSAG00000088182	si:ch73-21k16.4	134.197	-0.537727	0.0317229
Heart	ENSSSAG00000081401	slc15a4	156.332	-0.458654	0.0360195
Heart	ENSSSAG00000051502	slc16a1a	784.971	-0.873122	0.00101871
Heart	ENSSSAG00000007329	slc25a12	1363.98	-0.828599	0.00315503
Heart	ENSSSAG00000005870	slc30a9	455.621	-0.5911	0.0222744
Heart	ENSSSAG00000076316	slc43a1b	1433.53	-0.617173	0.0432786
Heart	ENSSSAG00000116744	slc7a10a	35.3015	-0.974282	0.0403117
Heart	ENSSSAG00000068214	slc7a6os	460.395	0.347124	0.0293691
Heart	ENSSSAG00000093389	smg1	652.544	-0.322702	0.00377052
Heart	ENSSSAG00000092642	smim12	448.442	-0.937061	0.000144175
Heart	ENSSSAG00000118778	sntb1	98.8124	0.680443	0.000823843	x
Heart	ENSSSAG00000086410	socs6b	230.485	0.38267	0.0175958
Heart	ENSSSAG00000010103	SOD1	2952.57	-0.538402	0.00390155
Heart	ENSSSAG00000051691	spast	117.078	0.436038	0.0404468
Heart	ENSSSAG00000097365	spink2.5	334.73	0.587271	0.0184796
Heart	ENSSSAG00000063366	spout1	572.041	0.264469	0.0217204
Heart	ENSSSAG00000038939	SRL	967.886	-0.619965	0.0299559
Heart	ENSSSAG00000049415	srl	6733.57	-0.538031	0.0407464
Heart	ENSSSAG00000004822	SRSF6	2231.86	0.366929	0.00425987
Heart	ENSSSAG00000071741	st3gal3b	260.461	0.382463	0.0446012
Heart	ENSSSAG00000069098	steep1	418.698	0.314497	0.00689281
Heart	ENSSSAG00000068953	STMN1	202.22	0.748976	0.00604864
Heart	ENSSSAG00000107892	stx17	311.979	0.346849	0.0218258
Heart	ENSSSAG00000071226	stx7	746.707	0.305826	0.0451888
Heart	ENSSSAG00000079929	SUCLA2	10352.9	-0.573488	0.0192339
Heart	ENSSSAG00000059327	SYAP1	1415.93	0.330902	0.0261387
Heart	ENSSSAG00000024837	SYTL5	92.6679	0.82717	0.0220312
Heart	ENSSSAG00000057674	t53i2	1064.91	0.695609	0.00741713
Heart	ENSSSAG00000053115	tax1bp1a	322.088	-0.367788	0.0293691
Heart	ENSSSAG00000078918	tbca	950.828	0.293529	0.0149469
Heart	ENSSSAG00000048037	tbl1x	598.077	0.412095	0.0153164
Heart	ENSSSAG00000120478	tdh	172.178	-1.13774	4.41504e-06
Heart	ENSSSAG00000007060	TFAP4	193.072	0.511192	0.0271018
Heart	ENSSSAG00000040482	TFAP4	169.677	0.62481	0.00219246
Heart	ENSSSAG00000006165	tfr1b	1719.12	-1.10422	0.0219119
Heart	ENSSSAG00000095383	tigara	187.873	-0.83395	0.00664438
Heart	ENSSSAG00000105306	TIM8A	915.118	-0.578832	0.0149469
Heart	ENSSSAG00000100599	timm10	191.225	-0.593204	0.00688124
Heart	ENSSSAG00000116562	timm23a	1046.89	-0.48727	0.030326
Heart	ENSSSAG00000010292	timm29	134.127	-0.612925	0.00481986
Heart	ENSSSAG00000055890	timm44	405.928	-0.74175	0.000857867
Heart	ENSSSAG00000121028	tm2d1	290.021	0.34263	0.00242521
Heart	ENSSSAG00000073700	tmem126a	335.281	-0.484256	0.01195
Heart	ENSSSAG00000053878	tmem147	421.682	-0.405913	0.00792786
Heart	ENSSSAG00000000193	tmem186	195.605	-0.490855	0.0462314
Heart	ENSSSAG00000090486	tmem187	257.621	0.361176	0.0194086
Heart	ENSSSAG00000089014	TMEM255A	74.9995	0.857341	0.0454764
Heart	ENSSSAG00000056390	TMEM69	223.035	-0.427731	0.028572
Heart	ENSSSAG00000087608	tmem88a	93.0864	0.723656	0.025674
Heart	ENSSSAG00000110093	TMM93	271.608	0.310675	0.0442893
Heart	ENSSSAG00000068011	tmsb1	199.804	0.740863	0.035869
Heart	ENSSSAG00000115603	tnni1b	36492.9	1.48669	0.00604506
Heart	ENSSSAG00000051692	tnni1c	45.8531	-0.765623	0.0167886
Heart	ENSSSAG00000076994	TNNT2	374.399	1.25064	0.0270061
Heart	ENSSSAG00000043281	tpi1b	23243.3	-0.699718	2.09586e-05
Heart	ENSSSAG00000042515	TRAP1	889.571	-0.700135	0.0154956
Heart	ENSSSAG00000090988	TRAP1	757.69	-0.635791	0.00392794
Heart	ENSSSAG00000049260	trappc13	437.143	0.478456	0.0239248
Heart	ENSSSAG00000007291	tri13	248.101	0.467888	0.0293691
Heart	ENSSSAG00000084590	tsfm	399.746	-0.76658	0.0068248
Heart	ENSSSAG00000005356	tssc4	655.975	0.305419	0.0173781
Heart	ENSSSAG00000107409	ttyh2	299.465	0.366518	0.00631848
Heart	ENSSSAG00000077735	uba52	928.475	0.422199	0.01195
Heart	ENSSSAG00000061233	ubald1b	533.246	0.583792	0.023645
Heart	ENSSSAG00000050408	UBC9	912.94	0.331897	0.022613
Heart	ENSSSAG00000002161	UBC9	757.161	0.341406	0.0150657
Heart	ENSSSAG00000051507	ube2g2	1566.74	0.322071	0.0490709
Heart	ENSSSAG00000065945	ube2r2	195.941	-0.381712	0.0431083
Heart	ENSSSAG00000065903	ube3c	181.964	-0.410904	0.0306822
Heart	ENSSSAG00000120375	ugt5e1	423.471	0.350796	0.0256685
Heart	ENSSSAG00000109815	uhmk1	261.558	-0.320454	0.0396326
Heart	ENSSSAG00000068990	unc45a	1000.5	-0.609935	0.00604864	x
Heart	ENSSSAG00000053711	usf1	925.235	0.287266	0.0184578
Heart	ENSSSAG00000076540	usp5	862.894	-0.431883	0.0361876
Heart	ENSSSAG00000071544	vars2	290.169	-0.653144	0.00242521
Heart	ENSSSAG00000058337	vcl	7428.48	-0.34993	0.0414367	x
Heart	ENSSSAG00000072689	vma21	375.591	0.291324	0.0381749
Heart	ENSSSAG00000052162	VPS13A	894.098	-0.286916	0.049339
Heart	ENSSSAG00000119387	vps37c	134.44	-0.615944	0.0210956
Heart	ENSSSAG00000063477	wars2	89.4231	-0.802608	4.41504e-06
Heart	ENSSSAG00000059032	wdr3	961.986	0.330382	0.022613
Heart	ENSSSAG00000071931	WEE1	180.217	-0.396932	0.0252792
Heart	ENSSSAG00000074636	wtap	1143.42	0.274046	0.0265349
Heart	ENSSSAG00000099913	wu:fc63a07	60.63	0.757833	0.0107642
Heart	ENSSSAG00000005544	xpnpep1	290.312	-0.409329	0.00461427
Heart	ENSSSAG00000116058	xylt1	73.1587	-0.986478	0.00571506
Heart	ENSSSAG00000009186	yars2	140.654	-0.477713	0.00982389
Heart	ENSSSAG00000001780	ypel3	1163.04	0.631494	0.0240239
Heart	ENSSSAG00000078353	YY1	597.512	0.406423	0.0217204
Heart	ENSSSAG00000076360	zbtb14	129.294	0.459698	0.0132253
Heart	ENSSSAG00000093600	ZFP36L2	3421.19	0.516349	0.0369418
Heart	ENSSSAG00000042542	zfr	509.754	-0.358433	0.0130351
Heart	ENSSSAG00000041016	zgc:112271	319.011	0.625698	0.0265226
Heart	ENSSSAG00000108819	zgc:153990	234.079	0.257137	0.0492657
Heart	ENSSSAG00000062787	zgc:162608	216.946	0.957133	0.0137709
Heart	ENSSSAG00000015474	zgc:172121	162.917	0.326011	0.0423842
Heart	ENSSSAG00000041805	zgc:55558	33.793	-0.837488	0.0235661
Heart	ENSSSAG00000102224	zgc:63882	158.124	0.421303	0.0154956
Heart	ENSSSAG00000077613	zgc:92907	806.983	0.310195	0.0126471
Heart	ENSSSAG00000035325	ZNF516	183.292	-0.443913	0.0431083
Heart	ENSSSAG00000064315	znhit3	427.365	0.583962	0.0293691
Heart	ENSSSAG00000073978		64.8634	-1.85633	0.000990888
Heart	ENSSSAG00000077252		54.0337	-1.66279	9.64181e-05
Heart	ENSSSAG00000120793		170.405	-1.37955	0.0268702
Heart	ENSSSAG00000066339		1430.94	-1.3267	0.032931
Heart	ENSSSAG00000015572		34.4097	-1.20693	0.0289325
Heart	ENSSSAG00000007989		1116.95	-1.17389	0.00322705
Heart	ENSSSAG00000080069		848.255	-1.15756	0.0211674
Heart	ENSSSAG00000077766		244.4	-1.14009	0.0184274
Heart	ENSSSAG00000098222		36.6379	-1.07503	0.0299563
Heart	ENSSSAG00000105677		190.752	-1.07103	0.00836614
Heart	ENSSSAG00000113427		117.189	-1.067	0.0120827
Heart	ENSSSAG00000110442		110.396	-1.05558	0.0109502
Heart	ENSSSAG00000093278		58.8229	-1.0138	0.0111318
Heart	ENSSSAG00000100414		86.431	-1.00448	0.0441018
Heart	ENSSSAG00000117027		98.02	-1.0026	0.0356891
Heart	ENSSSAG00000008911		1306.75	-1.00005	0.000967484
Heart	ENSSSAG00000115696		27.4037	-0.993146	0.0192339
Heart	ENSSSAG00000093493		133.756	-0.989172	0.0181656
Heart	ENSSSAG00000059116		30.3216	-0.966017	0.00811295
Heart	ENSSSAG00000013302		166.931	-0.963637	0.00792786
Heart	ENSSSAG00000067808		1331.79	-0.945817	5.38606e-06
Heart	ENSSSAG00000078313		5153.5	-0.921297	0.0107642
Heart	ENSSSAG00000010155		423.758	-0.912557	0.00462263
Heart	ENSSSAG00000120620		114.458	-0.911647	0.00690233
Heart	ENSSSAG00000107464		1767.12	-0.902405	0.00689281
Heart	ENSSSAG00000097278		150.52	-0.888783	0.00242521
Heart	ENSSSAG00000068507		158.323	-0.888113	1.59513e-05
Heart	ENSSSAG00000069678		479.526	-0.872637	0.00822279
Heart	ENSSSAG00000070772		6792.71	-0.863115	0.012259
Heart	ENSSSAG00000117697		63.693	-0.859443	0.0167845
Heart	ENSSSAG00000101039		201.565	-0.858706	0.00856132
Heart	ENSSSAG00000087616		5469.07	-0.853241	0.0300473
Heart	ENSSSAG00000003539		3772.65	-0.850623	0.00690233
Heart	ENSSSAG00000046083		803.067	-0.848741	0.00662703
Heart	ENSSSAG00000043495		39.0636	-0.843096	0.00604864
Heart	ENSSSAG00000060254		123.876	-0.826543	0.0107948
Heart	ENSSSAG00000085633		33.9992	-0.825388	0.0448325
Heart	ENSSSAG00000116094		93.5186	-0.821588	0.00371582
Heart	ENSSSAG00000049688		750.996	-0.808653	0.00402727
Heart	ENSSSAG00000065311		338.289	-0.79918	0.012259
Heart	ENSSSAG00000098304		1450.41	-0.79476	0.00861253
Heart	ENSSSAG00000119061		122.937	-0.784085	0.0106906
Heart	ENSSSAG00000056533		9783.1	-0.782922	0.00206892
Heart	ENSSSAG00000116316		72.4929	-0.778452	0.0350973
Heart	ENSSSAG00000106909		531.707	-0.776331	4.41504e-06
Heart	ENSSSAG00000055580		82.0712	-0.77589	0.00836614
Heart	ENSSSAG00000111808		55.4667	-0.770099	0.0149469
Heart	ENSSSAG00000039337		576.418	-0.764143	0.000533277
Heart	ENSSSAG00000009617		119.11	-0.763624	0.0363577
Heart	ENSSSAG00000003772		73.8052	-0.762526	0.00117126
Heart	ENSSSAG00000042984		2033.12	-0.761093	0.0289325
Heart	ENSSSAG00000117867		241.833	-0.756824	0.00441446
Heart	ENSSSAG00000062905		626.933	-0.749578	0.0243958
Heart	ENSSSAG00000053732		394.805	-0.748527	0.0492534
Heart	ENSSSAG00000049346		385.127	-0.747969	0.0150657
Heart	ENSSSAG00000068177		1017.42	-0.747797	0.0153621
Heart	ENSSSAG00000005536		3769.3	-0.74725	0.000246546
Heart	ENSSSAG00000081015		53.4571	-0.738286	0.0228809
Heart	ENSSSAG00000063964		925.27	-0.738262	0.000641753
Heart	ENSSSAG00000106508		237.207	-0.73198	0.00287012
Heart	ENSSSAG00000114064		397.46	-0.71477	0.0393639
Heart	ENSSSAG00000067160		12745.4	-0.707952	0.000891637
Heart	ENSSSAG00000081711		751.889	-0.703163	0.022613
Heart	ENSSSAG00000094472		49.9297	-0.700991	0.0326221
Heart	ENSSSAG00000073537		978.432	-0.698403	0.0427248
Heart	ENSSSAG00000101348		178.117	-0.698141	0.00604506
Heart	ENSSSAG00000111976		291.49	-0.693647	0.0405306
Heart	ENSSSAG00000091910		36.9205	-0.689192	0.0252792
Heart	ENSSSAG00000045777		6161.42	-0.684196	0.00114655
Heart	ENSSSAG00000055881		908.588	-0.683842	0.00155014
Heart	ENSSSAG00000107443		205.238	-0.679221	0.00365131
Heart	ENSSSAG00000007190		232.107	-0.675049	0.000635349
Heart	ENSSSAG00000052259		2547.14	-0.67344	0.00991723
Heart	ENSSSAG00000046794		245.756	-0.672443	0.006825
Heart	ENSSSAG00000040214		9075.15	-0.666688	0.00604864
Heart	ENSSSAG00000119392		3484.65	-0.662924	0.0224417
Heart	ENSSSAG00000073094		1481.44	-0.654938	0.00206892
Heart	ENSSSAG00000074202		249.167	-0.654367	0.00973939
Heart	ENSSSAG00000106231		597.333	-0.653774	0.00506652
Heart	ENSSSAG00000074349		4013.29	-0.652232	0.0161696
Heart	ENSSSAG00000072497		41.4766	-0.651039	0.0359855
Heart	ENSSSAG00000073320		230.083	-0.64957	0.00689281
Heart	ENSSSAG00000081436		813.112	-0.646552	0.00604864
Heart	ENSSSAG00000121096		274.444	-0.643465	0.0142249
Heart	ENSSSAG00000049350		92.4884	-0.633406	0.0181661
Heart	ENSSSAG00000009075		42.6131	-0.629324	0.016077
Heart	ENSSSAG00000050237		391.126	-0.627409	0.00688124
Heart	ENSSSAG00000048030		987.46	-0.627328	0.0235886
Heart	ENSSSAG00000047621		93.6714	-0.626644	0.018488
Heart	ENSSSAG00000041806		203.757	-0.62537	0.0218258
Heart	ENSSSAG00000042438		175.95	-0.624629	0.0482093
Heart	ENSSSAG00000068534		2826.54	-0.624506	0.00223991
Heart	ENSSSAG00000094099		184.734	-0.623074	0.0160664
Heart	ENSSSAG00000109220		146.256	-0.620035	0.0144073
Heart	ENSSSAG00000080526		391.329	-0.619349	0.0448325
Heart	ENSSSAG00000009601		1215.64	-0.608734	0.0186285
Heart	ENSSSAG00000066252		52.0495	-0.60453	0.00894814
Heart	ENSSSAG00000049764		565.627	-0.598675	0.0100577
Heart	ENSSSAG00000076685		427.192	-0.597943	0.0206022
Heart	ENSSSAG00000079179		4668.24	-0.597911	0.0256252
Heart	ENSSSAG00000098886		326.097	-0.59776	0.0298917
Heart	ENSSSAG00000118725		56.4569	-0.591144	0.0241707
Heart	ENSSSAG00000047960		4135.24	-0.586227	0.0166105
Heart	ENSSSAG00000003591		2756	-0.585923	0.0271018
Heart	ENSSSAG00000079064		1708.72	-0.583956	0.0260353
Heart	ENSSSAG00000039167		889.692	-0.577813	0.00688124
Heart	ENSSSAG00000090549		586.907	-0.572062	0.0252792
Heart	ENSSSAG00000000800		966.214	-0.571155	0.00428392
Heart	ENSSSAG00000098771		113.552	-0.56919	0.00857697
Heart	ENSSSAG00000027167		173.99	-0.568013	0.0132253
Heart	ENSSSAG00000009334		3088.84	-0.566106	0.0293275
Heart	ENSSSAG00000009667		813.476	-0.565819	0.0492879
Heart	ENSSSAG00000088334		97.1553	-0.55031	0.0260544
Heart	ENSSSAG00000039485		141.699	-0.547307	0.00960358
Heart	ENSSSAG00000049398		4045.16	-0.547111	0.0330158
Heart	ENSSSAG00000041331		308.449	-0.545343	0.00426813
Heart	ENSSSAG00000042280		157.015	-0.543396	0.0355699
Heart	ENSSSAG00000009382		175.883	-0.541644	0.0471968
Heart	ENSSSAG00000006332		336.055	-0.541137	0.0281958
Heart	ENSSSAG00000071572		187.66	-0.541107	0.0358105
Heart	ENSSSAG00000072848		168.11	-0.541002	0.0242563
Heart	ENSSSAG00000068907		267.486	-0.534586	0.022613
Heart	ENSSSAG00000043221		344.162	-0.534376	0.000610083
Heart	ENSSSAG00000056554		250.697	-0.53366	0.0240011
Heart	ENSSSAG00000005666		313.547	-0.531888	0.0427248
Heart	ENSSSAG00000071028		1643.47	-0.531574	0.0397298
Heart	ENSSSAG00000029815		323.814	-0.524145	0.026343
Heart	ENSSSAG00000110460		825.158	-0.523881	0.00315503
Heart	ENSSSAG00000045401		360.696	-0.516641	0.000891637
Heart	ENSSSAG00000069481		638.054	-0.511517	0.00874114
Heart	ENSSSAG00000076539		1356.02	-0.510551	0.032931
Heart	ENSSSAG00000052856		1405.47	-0.505275	0.0324577
Heart	ENSSSAG00000041485		498.806	-0.501378	0.0237251
Heart	ENSSSAG00000085160		291.183	-0.499113	0.0363285
Heart	ENSSSAG00000035206		279.949	-0.494139	0.0124686
Heart	ENSSSAG00000081674		3042.86	-0.487793	0.032996
Heart	ENSSSAG00000050867		473.531	-0.487192	1.04137e-05
Heart	ENSSSAG00000108138		203.036	-0.485194	0.0293275
Heart	ENSSSAG00000109443		128.038	-0.485126	0.0317229
Heart	ENSSSAG00000106548		247.497	-0.483766	0.0219356
Heart	ENSSSAG00000073314		656.784	-0.475582	0.0487791
Heart	ENSSSAG00000120132		498.997	-0.473782	0.0122448
Heart	ENSSSAG00000004360		623.881	-0.46571	0.0306386
Heart	ENSSSAG00000093209		1180.19	-0.462573	0.0217204
Heart	ENSSSAG00000082949		114.369	-0.456401	0.0346986
Heart	ENSSSAG00000041616		210.851	-0.455763	0.0142249
Heart	ENSSSAG00000063047		268.377	-0.447593	0.00336344
Heart	ENSSSAG00000093826		742.34	-0.445992	0.0262348
Heart	ENSSSAG00000079892		5581.64	-0.445011	0.0397886
Heart	ENSSSAG00000075534		435.816	-0.442835	0.0235931
Heart	ENSSSAG00000020503		252.67	-0.442755	0.0021338
Heart	ENSSSAG00000048688		170.948	-0.441231	0.0262176
Heart	ENSSSAG00000092912		875.472	-0.438549	0.0330158
Heart	ENSSSAG00000051545		928.908	-0.437022	0.0470847
Heart	ENSSSAG00000087587		121.569	-0.436102	0.0246672
Heart	ENSSSAG00000119216		707.395	-0.433448	0.00604864
Heart	ENSSSAG00000062986		151.42	-0.427741	0.0448325
Heart	ENSSSAG00000070946		1729.13	-0.417145	0.0316779
Heart	ENSSSAG00000121618		252.937	-0.415816	0.0375702
Heart	ENSSSAG00000091938		228.359	-0.414805	0.0492657
Heart	ENSSSAG00000105744		1080.89	-0.406023	0.0376337
Heart	ENSSSAG00000074534		429.696	-0.396378	0.0329769
Heart	ENSSSAG00000079537		381.322	-0.395636	0.0153621
Heart	ENSSSAG00000010221		708.431	-0.392544	0.0220312
Heart	ENSSSAG00000066027		359.045	-0.391088	0.0448325
Heart	ENSSSAG00000034608		267.623	-0.383408	0.0396326
Heart	ENSSSAG00000006583		433.691	-0.378473	0.00973939
Heart	ENSSSAG00000084473		213.638	-0.370422	0.0477854
Heart	ENSSSAG00000113466		1710.1	-0.366968	0.00604864
Heart	ENSSSAG00000068607		208.714	-0.36308	0.030169
Heart	ENSSSAG00000092652		878.726	-0.361544	0.0363034
Heart	ENSSSAG00000061085		290.563	-0.352131	0.0132253
Heart	ENSSSAG00000090887		147.59	-0.351727	0.0427187
Heart	ENSSSAG00000006213		351.891	-0.348487	0.0128576
Heart	ENSSSAG00000015804		330.463	-0.347344	0.046845
Heart	ENSSSAG00000006782		517.57	-0.343644	0.0317169
Heart	ENSSSAG00000041743		344.429	-0.337441	0.0431832
Heart	ENSSSAG00000101676		182.44	-0.330271	0.0197151
Heart	ENSSSAG00000038552		614.747	-0.324989	0.0300473
Heart	ENSSSAG00000063381		264.775	-0.322409	0.0237251
Heart	ENSSSAG00000070691		385.715	-0.31663	0.0184274
Heart	ENSSSAG00000048873		350.16	-0.312075	0.0432786
Heart	ENSSSAG00000074951		202.678	-0.300774	0.0441557
Heart	ENSSSAG00000059225		1203.45	-0.293732	0.0235931
Heart	ENSSSAG00000015815		1232.49	-0.231942	0.0426912
Heart	ENSSSAG00000006992		913.92	-0.207353	0.0462011
Heart	ENSSSAG00000008532		481.66	-0.11562	0.0241975
Heart	ENSSSAG00000068846		447.512	-0.0813798	0.0227704
Heart	ENSSSAG00000118954		28.6777	-0.0537923	2.66366e-06
Heart	ENSSSAG00000008433		79.4314	-0.0502055	0.0363034
Heart	ENSSSAG00000112871		150.012	-0.0415484	0.0220312
Heart	ENSSSAG00000097609		241.007	0.0165939	0.0105931
Heart	ENSSSAG00000086272		252.754	0.0529208	0.0363566
Heart	ENSSSAG00000088379		2932.33	0.174624	0.0453587
Heart	ENSSSAG00000005810		1017.14	0.223015	0.038656
Heart	ENSSSAG00000078911		662.669	0.239113	0.0317169
Heart	ENSSSAG00000114215		321.907	0.24854	0.0448325
Heart	ENSSSAG00000040371		992.935	0.251492	0.0235931
Heart	ENSSSAG00000093700		2462.69	0.254857	0.0478148
Heart	ENSSSAG00000068519		256.48	0.268238	0.0269054
Heart	ENSSSAG00000044191		7692.51	0.280417	0.00874114
Heart	ENSSSAG00000073777		22156.5	0.292887	0.0260353
Heart	ENSSSAG00000069798		3260.01	0.295585	0.0219119
Heart	ENSSSAG00000040446		29473.1	0.295728	0.0260544
Heart	ENSSSAG00000005944		15357.5	0.297961	0.0241757
Heart	ENSSSAG00000105393		558.998	0.298137	0.0250562
Heart	ENSSSAG00000046230		1256.32	0.305121	0.00662703
Heart	ENSSSAG00000075809		263.515	0.310441	0.0260544
Heart	ENSSSAG00000069505		7033.97	0.310912	0.0154956
Heart	ENSSSAG00000078619		9343.28	0.311278	0.0173734
Heart	ENSSSAG00000049829		6457.41	0.318049	0.0241975
Heart	ENSSSAG00000103201		383.909	0.325382	0.0451252
Heart	ENSSSAG00000049726		790.223	0.328225	0.00792786
Heart	ENSSSAG00000024307		12915.2	0.331471	0.0478691
Heart	ENSSSAG00000071672		572.243	0.335861	0.0486222
Heart	ENSSSAG00000071185		3877.81	0.340497	0.0223213
Heart	ENSSSAG00000026076		10094.8	0.341876	0.0358321
Heart	ENSSSAG00000059489		387.679	0.343894	0.0219119
Heart	ENSSSAG00000078329		21480.1	0.344474	0.0181656
Heart	ENSSSAG00000055845		483.734	0.34522	0.0154956
Heart	ENSSSAG00000121227		3760.54	0.346498	0.0229256
Heart	ENSSSAG00000056402		5879.05	0.34798	0.000891637
Heart	ENSSSAG00000042831		4971.79	0.34846	0.0186285
Heart	ENSSSAG00000117529		154.704	0.349096	0.0308782
Heart	ENSSSAG00000001858		494.378	0.352029	0.0311828
Heart	ENSSSAG00000107070		139.395	0.352257	0.0426912
Heart	ENSSSAG00000084613		3791.6	0.353043	0.0142249
Heart	ENSSSAG00000040727		586.9	0.35687	0.0150285
Heart	ENSSSAG00000054237		997.363	0.357575	0.0152143
Heart	ENSSSAG00000100553		644.562	0.358386	0.011371
Heart	ENSSSAG00000091396		379.268	0.358697	0.00856535
Heart	ENSSSAG00000087718		174.625	0.36125	0.0361876
Heart	ENSSSAG00000109892		8010.49	0.361332	0.030169
Heart	ENSSSAG00000066243		462.696	0.361976	0.0142249
Heart	ENSSSAG00000064317		13922.3	0.362992	0.00783184
Heart	ENSSSAG00000042048		10176.5	0.363618	0.00365131
Heart	ENSSSAG00000065991		8684.52	0.367291	0.0363586
Heart	ENSSSAG00000010052		601.646	0.371139	0.0395697
Heart	ENSSSAG00000114797		659.255	0.372914	0.0293691
Heart	ENSSSAG00000081071		122.294	0.373671	0.0358797
Heart	ENSSSAG00000096751		170.953	0.378211	0.0286612
Heart	ENSSSAG00000121467		192.318	0.382077	0.0179569
Heart	ENSSSAG00000116373		429.811	0.38374	0.0492879
Heart	ENSSSAG00000001506		15646.1	0.384339	0.00462263
Heart	ENSSSAG00000110535		329.448	0.386583	0.023645
Heart	ENSSSAG00000047398		817.57	0.390155	0.0363566
Heart	ENSSSAG00000000689		9478.08	0.394797	0.00108512
Heart	ENSSSAG00000007306		284.814	0.396242	0.0270969
Heart	ENSSSAG00000120943		338.469	0.397764	0.0312119
Heart	ENSSSAG00000119076		233.659	0.402761	0.0458175
Heart	ENSSSAG00000078635		1185.26	0.403239	0.0463553
Heart	ENSSSAG00000052014		363.041	0.405115	0.0482325
Heart	ENSSSAG00000067401		326.34	0.405404	0.0425311
Heart	ENSSSAG00000003047		240.796	0.406408	0.0139614
Heart	ENSSSAG00000066189		205.988	0.41496	0.0126471
Heart	ENSSSAG00000116903		377.665	0.418706	0.000727933
Heart	ENSSSAG00000064642		5036.13	0.42813	0.00092127
Heart	ENSSSAG00000073512		1005.18	0.429336	0.00480735
Heart	ENSSSAG00000086169		75.4275	0.43038	0.0264477
Heart	ENSSSAG00000100294		12083.9	0.43272	0.000886263
Heart	ENSSSAG00000113092		215.174	0.436591	0.0171574
Heart	ENSSSAG00000085915		111.117	0.441188	0.0457765
Heart	ENSSSAG00000112478		94.9636	0.44633	0.00943223
Heart	ENSSSAG00000059346		993.998	0.447074	0.0231115
Heart	ENSSSAG00000085375		512.181	0.448974	0.00689281
Heart	ENSSSAG00000107288		1821.48	0.449287	0.0149773
Heart	ENSSSAG00000046105		143.032	0.451771	0.0360195
Heart	ENSSSAG00000101552		470.234	0.453325	0.0278759
Heart	ENSSSAG00000000128		863.797	0.455795	0.000533277
Heart	ENSSSAG00000071455		3631.26	0.457163	0.0489644
Heart	ENSSSAG00000068500		128.669	0.462422	0.0331204
Heart	ENSSSAG00000113097		103.174	0.463895	0.0293691
Heart	ENSSSAG00000112300		140.758	0.468601	0.0166105
Heart	ENSSSAG00000099847		132.712	0.469599	0.0379578
Heart	ENSSSAG00000085926		978.511	0.470801	0.0489725
Heart	ENSSSAG00000066193		427.282	0.47682	0.00504503
Heart	ENSSSAG00000106004		197.824	0.479971	0.00908714
Heart	ENSSSAG00000122032		854.469	0.48041	0.0130364
Heart	ENSSSAG00000092554		292.309	0.486096	0.0265349
Heart	ENSSSAG00000065014		11482.7	0.490503	0.00579506
Heart	ENSSSAG00000090761		128.498	0.493303	0.0211355
Heart	ENSSSAG00000105647		248.068	0.495901	0.0330158
Heart	ENSSSAG00000054460		199.637	0.503192	0.0311891
Heart	ENSSSAG00000119148		254.567	0.504522	0.0396326
Heart	ENSSSAG00000106354		567.301	0.505932	0.0167886
Heart	ENSSSAG00000086947		191.869	0.507897	0.0342951
Heart	ENSSSAG00000121853		156.679	0.508365	0.041245
Heart	ENSSSAG00000006134		2531.66	0.508793	4.41504e-06
Heart	ENSSSAG00000081501		915.738	0.511972	0.0106906
Heart	ENSSSAG00000099348		101.388	0.514957	0.0403111
Heart	ENSSSAG00000090880		106.152	0.517135	0.0105931
Heart	ENSSSAG00000088515		254.415	0.524662	0.00114655
Heart	ENSSSAG00000109092		202.536	0.526511	0.0470109
Heart	ENSSSAG00000087989		172.693	0.52941	0.00571506
Heart	ENSSSAG00000007965		7094.69	0.529696	9.58421e-06
Heart	ENSSSAG00000120264		186.487	0.533352	0.0219119
Heart	ENSSSAG00000097114		265.289	0.539926	0.0345789
Heart	ENSSSAG00000003430		65.4904	0.542104	0.047951
Heart	ENSSSAG00000005083		101.275	0.54535	0.0408911
Heart	ENSSSAG00000116401		154.992	0.549099	0.0194086
Heart	ENSSSAG00000090296		360.56	0.550722	0.00284309
Heart	ENSSSAG00000098610		385.084	0.556852	0.046383
Heart	ENSSSAG00000007260		204.01	0.559215	0.0251114
Heart	ENSSSAG00000044727		679.208	0.56066	0.0201869
Heart	ENSSSAG00000091541		84.9624	0.564724	0.0348745
Heart	ENSSSAG00000057845		160.182	0.565269	0.00688124
Heart	ENSSSAG00000118777		212.791	0.565482	0.0378222
Heart	ENSSSAG00000057017		1792.93	0.56746	0.0219119
Heart	ENSSSAG00000081969		391.953	0.568097	0.047951
Heart	ENSSSAG00000111233		755.177	0.577952	0.0231291
Heart	ENSSSAG00000092613		283.561	0.583766	0.025773
Heart	ENSSSAG00000117434		273.996	0.597568	0.0317169
Heart	ENSSSAG00000053610		367.393	0.599244	0.0434328
Heart	ENSSSAG00000094999		416.269	0.613164	0.00206892
Heart	ENSSSAG00000004807		83.2682	0.615134	0.0184274
Heart	ENSSSAG00000043325		52.3534	0.617672	0.019651
Heart	ENSSSAG00000015544		1374.22	0.62218	0.00874114
Heart	ENSSSAG00000084311		226.835	0.624084	0.00406286
Heart	ENSSSAG00000065815		1443.57	0.62585	0.0160664
Heart	ENSSSAG00000041995		230.916	0.630182	0.00263267
Heart	ENSSSAG00000106362		176518	0.634737	0.021824
Heart	ENSSSAG00000113626		96.6851	0.646581	0.0261387
Heart	ENSSSAG00000006676		102.911	0.661807	0.0181656
Heart	ENSSSAG00000002415		55.1975	0.66684	0.0218258
Heart	ENSSSAG00000086408		38.6048	0.676594	0.0239994
Heart	ENSSSAG00000085920		98.7329	0.679612	0.0378222
Heart	ENSSSAG00000104670		168.28	0.703411	0.0462011
Heart	ENSSSAG00000001458		147.501	0.707774	0.00688124
Heart	ENSSSAG00000059242		1073.29	0.709799	0.00604864
Heart	ENSSSAG00000047444		1127.56	0.711279	0.0271018
Heart	ENSSSAG00000005332		175.48	0.716372	0.0184274
Heart	ENSSSAG00000075495		132.329	0.73142	0.0327217
Heart	ENSSSAG00000068636		319.74	0.738704	0.0153621
Heart	ENSSSAG00000080743		151.169	0.743362	0.0224396
Heart	ENSSSAG00000043685		40.3886	0.743681	0.0271018
Heart	ENSSSAG00000121949		62.0819	0.749251	0.0419602
Heart	ENSSSAG00000108051		219.601	0.75486	0.0397298
Heart	ENSSSAG00000070163		536.714	0.761905	0.0329051
Heart	ENSSSAG00000119750		78.398	0.763621	0.0476954
Heart	ENSSSAG00000117813		99.1539	0.776611	0.0419602
Heart	ENSSSAG00000115529		31.098	0.796996	0.0231707
Heart	ENSSSAG00000090937		890.355	0.801519	0.0219119
Heart	ENSSSAG00000115374		91.2768	0.807398	0.00823464
Heart	ENSSSAG00000112338		500.052	0.81302	0.0127451
Heart	ENSSSAG00000099472		28.4729	0.825201	0.0470847
Heart	ENSSSAG00000116917		270.287	0.82939	0.0356891
Heart	ENSSSAG00000116233		319.94	0.84999	0.0428427
Heart	ENSSSAG00000120857		56.0844	0.874052	0.0456
Heart	ENSSSAG00000084079		42.7071	0.890547	0.0223213
Heart	ENSSSAG00000094600		64.4159	0.897374	0.00689281
Heart	ENSSSAG00000095460		161.265	0.897781	0.0132253
Heart	ENSSSAG00000002780		41.3253	0.902234	0.0231707
Heart	ENSSSAG00000103079		44.1862	0.909768	0.0240195
Heart	ENSSSAG00000035938		219.907	0.988916	0.030145
Heart	ENSSSAG00000088475		73.9566	1.07468	0.000797772
Heart	ENSSSAG00000080424		69.3312	1.08479	0.0173734
Heart	ENSSSAG00000093789		251.37	1.08995	2.58545e-07
Heart	ENSSSAG00000067109		96.4457	1.11561	0.0184274
Heart	ENSSSAG00000109848		1502.98	1.15148	0.00476101
Heart	ENSSSAG00000087388		86.6351	1.18662	0.0388218
Heart	ENSSSAG00000111726		198.134	1.19156	0.0421468
Heart	ENSSSAG00000085342		31.1416	1.19218	0.0394165
Heart	ENSSSAG00000081940		61.4985	1.19676	0.0132253
Heart	ENSSSAG00000053914		291.603	1.1978	0.019931
Heart	ENSSSAG00000077051		147.353	1.19831	0.0137709
Heart	ENSSSAG00000113917		119.52	1.27978	0.0196966
Heart	ENSSSAG00000065996		1163.4	1.49057	0.000533277
Heart	ENSSSAG00000085870		281.02	1.70697	0.0432786
Heart	ENSSSAG00000073472		101.221	1.74586	0.0300473
Heart	ENSSSAG00000101893		106.275	1.78797	0.0194086
Heart	ENSSSAG00000096137		134.669	2.18952	0.000587265
Heart	ENSSSAG00000108147		58.529	7.57704	2.59875e-07
Heart	ENSSSAG00000059264		64.7817	7.82316	2.59875e-07
Stomach	ENSSSAG00000099623	fkbp5	410.643	-2.98731	0.0377479
Stomach	ENSSSAG00000108594		144.76	-2.43561	0.0204457
Stomach	ENSSSAG00000099243		25.7149	-4.80026e-06	0.0464113
Stomach	ENSSSAG00000092238		12.0898	-4.29182e-06	0.0204457
Stomach	ENSSSAG00000111990		47.1672	-2.88824e-06	0.0133591
Stomach	ENSSSAG00000098868		15.8858	2.638	0.0204457
Stomach	ENSSSAG00000085870		169.245	4.15198	0.000356637

## Sheet: Supporting Info 2 - DTE
Supplementary File 3.2. List of significant transcripts from the differential transcript expression analysis. The columns are as follows: muscle (tissue the DET was identified in), gene_id (the Ensembl gene identifier), gene_name (abbreviated gene name), transcript_id (Ensembl transcript identifier), baseMean (the average of the normalized count values), log2FoldChange (effect size estimate), pad…
muscle	gene_id	gene_name	transcript_id	baseMean	log2FoldChange	padj	muscle_gene	muscle_genes_dte_not_dge
Adductor mandibulae	ENSSSAG00000110237	ABCB1	ENSSSAT00000191827	117.415	0.00126553	2.23e-12
Adductor mandibulae	ENSSSAG00000058221	ACVR2A	ENSSSAT00000103513	14.5171	0.0045179	0.0172901
Adductor mandibulae	ENSSSAG00000082120	aldh1l1	ENSSSAT00000126553	74.6599	0.00117627	1.67e-11
Adductor mandibulae	ENSSSAG00000080203	calr	ENSSSAT00000113060	54.4816	-0.00112975	5.04e-12
Adductor mandibulae	ENSSSAG00000041751	cct7	ENSSSAT00000062784	80.0051	-0.00113225	2.23e-12
Adductor mandibulae	ENSSSAG00000064228	CLIC4	ENSSSAT00000106344	130.2	0.00163848	0.0471527
Adductor mandibulae	ENSSSAG00000079013	COL21A1	ENSSSAT00000221010	34.4736	-0.0123855	7.4e-09
Adductor mandibulae	ENSSSAG00000070635	col2a1a	ENSSSAT00000139705	29.8419	-0.00112866	3.09e-11
Adductor mandibulae	ENSSSAG00000063921	DENND5A	ENSSSAT00000120565	69.8174	-0.00113097	2.23e-12
Adductor mandibulae	ENSSSAG00000015764	dennd5b	ENSSSAT00000064526	25.8038	-0.00467337	0.00222897
Adductor mandibulae	ENSSSAG00000087005	dera	ENSSSAT00000015704	307.316	-0.631858	0.000962102
Adductor mandibulae	ENSSSAG00000076429	grnb	ENSSSAT00000140513	40.6688	-0.00487409	0.000264612
Adductor mandibulae	ENSSSAG00000061830	heg1	ENSSSAT00000101274	39.1244	-10.8089	9.07e-14
Adductor mandibulae	ENSSSAG00000061679	HIPK3	ENSSSAT00000102902	15.8989	-0.00398345	0.0338966
Adductor mandibulae	ENSSSAG00000067743	HOOK2	ENSSSAT00000116634	156.803	-1.13629	0.0137337
Adductor mandibulae	ENSSSAG00000067803	IPPK	ENSSSAT00000210450	8.59952	-0.00485035	0.0471527
Adductor mandibulae	ENSSSAG00000075460	itgav	ENSSSAT00000057457	28.9947	-0.00476389	0.000962102	x	x
Adductor mandibulae	ENSSSAG00000075548	KNTC1	ENSSSAT00000138489	28.6562	-1.99603	0.000153986
Adductor mandibulae	ENSSSAG00000035636	lmnb1	ENSSSAT00000051063	7.2429	-0.0135256	0.0338966	x	x
Adductor mandibulae	ENSSSAG00000046337	LYPA3	ENSSSAT00000200237	7.81301	3.77243	0.00719593
Adductor mandibulae	ENSSSAG00000081458	med15	ENSSSAT00000223904	10.945	-0.0164716	3.13e-06
Adductor mandibulae	ENSSSAG00000075814	mtmr7a	ENSSSAT00000139159	23.1497	-0.00546701	0.0208603
Adductor mandibulae	ENSSSAG00000082643	myh10	ENSSSAT00000253959	20.6436	9.14353	0.00553723	x	x
Adductor mandibulae	ENSSSAG00000112871	NA	ENSSSAT00000222986	24.4448	-4.35365	9.44e-10
Adductor mandibulae	ENSSSAG00000008911	NA	ENSSSAT00000019947	274.344	-1.62545	0.00969779
Adductor mandibulae	ENSSSAG00000083363	NA	ENSSSAT00000250365	53.4144	-1.33374	0.000439316
Adductor mandibulae	ENSSSAG00000044071	NA	ENSSSAT00000069371	445.781	-1.16798	0.0202759
Adductor mandibulae	ENSSSAG00000116408	NA	ENSSSAT00000222250	55.892	-0.758692	0.0471527
Adductor mandibulae	ENSSSAG00000065362	NA	ENSSSAT00000126577	143.35	-0.715167	0.0208603
Adductor mandibulae	ENSSSAG00000090080	NA	ENSSSAT00000185793	137.536	-0.0125564	5.48e-11
Adductor mandibulae	ENSSSAG00000112053	NA	ENSSSAT00000165339	51.5216	-0.0124756	0.0202759
Adductor mandibulae	ENSSSAG00000087367	NA	ENSSSAT00000191139	6.17547	-0.0120654	0.0441139
Adductor mandibulae	ENSSSAG00000041592	NA	ENSSSAT00000059805	7.39637	-0.0118753	0.0471527
Adductor mandibulae	ENSSSAG00000085905	NA	ENSSSAT00000228874	8.27286	-0.00983569	0.0421537
Adductor mandibulae	ENSSSAG00000008285	NA	ENSSSAT00000018455	57.435	-0.00741953	0.00421587
Adductor mandibulae	ENSSSAG00000105947	NA	ENSSSAT00000215338	10.9947	-0.00540977	0.0208603
Adductor mandibulae	ENSSSAG00000099825	NA	ENSSSAT00000235926	12.4301	-0.00428319	0.0413726
Adductor mandibulae	ENSSSAG00000045603	NA	ENSSSAT00000068999	11.4385	-0.00423391	0.0471527
Adductor mandibulae	ENSSSAG00000078929	NA	ENSSSAT00000170534	127.603	-0.00363761	2.92e-05
Adductor mandibulae	ENSSSAG00000109411	NA	ENSSSAT00000200181	120.266	-0.00166631	0.044801
Adductor mandibulae	ENSSSAG00000094510	NA	ENSSSAT00000234762	129.015	-0.00113146	2.78e-13
Adductor mandibulae	ENSSSAG00000090116	NA	ENSSSAT00000238580	47.9005	0.00118182	5.47e-11
Adductor mandibulae	ENSSSAG00000048531	NA	ENSSSAT00000076303	34.027	0.00124309	1.55e-10
Adductor mandibulae	ENSSSAG00000113605	NA	ENSSSAT00000227621	90.7842	0.00177819	0.0498627
Adductor mandibulae	ENSSSAG00000006614	NA	ENSSSAT00000057422	1040.58	0.710959	0.00856716
Adductor mandibulae	ENSSSAG00000083938	NA	ENSSSAT00000169578	139.819	1.11816	0.0464517
Adductor mandibulae	ENSSSAG00000005415	NA	ENSSSAT00000011622	7564.17	1.22593	0.000359314
Adductor mandibulae	ENSSSAG00000093098	NA	ENSSSAT00000170180	57.8207	1.80557	0.0464517
Adductor mandibulae	ENSSSAG00000090442	NA	ENSSSAT00000162222	13.9825	3.82925	0.0348855
Adductor mandibulae	ENSSSAG00000075649	NA	ENSSSAT00000248500	7.09037	7.791	1.06e-06
Adductor mandibulae	ENSSSAG00000040919	NA	ENSSSAT00000237572	82.3819	12.0109	7.4e-20
Adductor mandibulae	ENSSSAG00000099524	nfil3-5	ENSSSAT00000207988	327.395	1.37976	0.0441139
Adductor mandibulae	ENSSSAG00000052041	p4ha1b	ENSSSAT00000087945	135.712	-0.00430997	0.0476519
Adductor mandibulae	ENSSSAG00000040278	PPP3CA	ENSSSAT00000092251	7.41085	-0.00977632	0.00130727
Adductor mandibulae	ENSSSAG00000044965	psat1	ENSSSAT00000067518	342.849	-0.0274424	0.0498627
Adductor mandibulae	ENSSSAG00000094146	ptdss1a	ENSSSAT00000163651	113.831	0.00168584	0.0471527
Adductor mandibulae	ENSSSAG00000009857	rl23	ENSSSAT00000021840	2255.3	0.532366	0.0211663
Adductor mandibulae	ENSSSAG00000077632	rpl8	ENSSSAT00000144203	472.357	0.403343	0.0176589
Adductor mandibulae	ENSSSAG00000071292	rpsa	ENSSSAT00000243893	141.923	-0.00156957	1.72e-18
Adductor mandibulae	ENSSSAG00000069346	SCARA5	ENSSSAT00000207747	109.391	-0.990382	0.00821276
Adductor mandibulae	ENSSSAG00000065998	sema3bl	ENSSSAT00000112892	50.2774	-0.0047436	0.000124691
Adductor mandibulae	ENSSSAG00000015905	slc38a2	ENSSSAT00000035700	6.19866	-0.00658975	0.0338966
Adductor mandibulae	ENSSSAG00000069327	slc7a3a	ENSSSAT00000121302	129.135	-0.0017208	0.0338966
Adductor mandibulae	ENSSSAG00000111807	tinp1	ENSSSAT00000250825	841.148	0.554585	0.0498627
Adductor mandibulae	ENSSSAG00000049587	ZEB1	ENSSSAT00000247291	18.8075	-0.00414248	0.0158513
Filet	ENSSSAG00000065253	aldh4a1	ENSSSAT00000118203	70.2927	0.000247461	2.92e-11
Filet	ENSSSAG00000067818	CC2D2A	ENSSSAT00000210330	31.0822	-10.3363	2.51e-12
Filet	ENSSSAG00000073539	CERK	ENSSSAT00000132242	22.7604	-9.84294	4.59e-13
Filet	ENSSSAG00000004095	dhtkd1	ENSSSAT00000011320	40.8894	-0.000237692	7.37e-11
Filet	ENSSSAG00000063416	eral1	ENSSSAT00000104249	42.239	-0.000237744	1.18e-11
Filet	ENSSSAG00000058619	fgd6	ENSSSAT00000096033	29.4507	-0.000905854	0.00234978
Filet	ENSSSAG00000054100	fibpa	ENSSSAT00000086252	8.36886	-0.00299888	9.13e-05
Filet	ENSSSAG00000075472	gga3a	ENSSSAT00000139497	31.7574	-0.00107953	0.00040841
Filet	ENSSSAG00000079102	hectd2	ENSSSAT00000117317	15.3227	-0.00095331	0.0136523
Filet	ENSSSAG00000000976	hif1aa	ENSSSAT00000003212	20.6037	9.51565	2.3e-11
Filet	ENSSSAG00000039557	hspa4b	ENSSSAT00000062423	105.207	0.000248631	2.51e-12
Filet	ENSSSAG00000070523	hyou1	ENSSSAT00000130710	73.4194	-0.000238006	2.28e-12
Filet	ENSSSAG00000093538	letm1	ENSSSAT00000169377	18.7082	0.000865451	0.0177544
Filet	ENSSSAG00000058382	mapk15	ENSSSAT00000095559	170.541	0.000249913	8.38e-13
Filet	ENSSSAG00000049265	mstnb	ENSSSAT00000076888	107.984	-0.000753916	0.0492275
Filet	ENSSSAG00000107414	NA	ENSSSAT00000122704	99.1055	-0.827838	0.0273857
Filet	ENSSSAG00000041826	NA	ENSSSAT00000060447	38.7579	-0.00108063	0.000222775
Filet	ENSSSAG00000043436	NA	ENSSSAT00000202822	25.7518	-0.00106476	0.00122602
Filet	ENSSSAG00000002293	NA	ENSSSAT00000004964	82.7569	-0.00023806	1.28e-12
Filet	ENSSSAG00000104370	NA	ENSSSAT00000184974	121.808	-0.000237994	7.67e-13
Filet	ENSSSAG00000038579	NA	ENSSSAT00000059557	135.408	-0.000237955	7e-13
Filet	ENSSSAG00000046709	NA	ENSSSAT00000077277	75.5896	-0.000237912	2.28e-12
Filet	ENSSSAG00000120674	NA	ENSSSAT00000180434	11.0469	2.34813	0.0337319
Filet	ENSSSAG00000059264	NA	ENSSSAT00000097263	24.2701	2.54258	0.00590465
Filet	ENSSSAG00000001874	NA	ENSSSAT00000184502	11.3892	3.55959	0.0177544
Filet	ENSSSAG00000102836	NA	ENSSSAT00000239702	5.09285	3.68791	0.0490266
Filet	ENSSSAG00000089169	NA	ENSSSAT00000209979	15.6852	4.79535	0.0492275
Filet	ENSSSAG00000004487	NA	ENSSSAT00000009612	13.2484	6.48657	0.00540112
Filet	ENSSSAG00000045432	NA	ENSSSAT00000073394	15.6495	8.6958	0.00567536
Filet	ENSSSAG00000072765	NA	ENSSSAT00000129916	21.917	9.17078	0.00782669
Filet	ENSSSAG00000016696	NA	ENSSSAT00000115669	25.6542	9.57039	0.000847811
Filet	ENSSSAG00000003957	NA	ENSSSAT00000008681	29.5084	9.64166	0.00567536
Filet	ENSSSAG00000090368	NA	ENSSSAT00000217307	32.8989	9.80324	0.00590465
Filet	ENSSSAG00000008687	NA	ENSSSAT00000185651	53.5185	10.7687	0.000111278
Filet	ENSSSAG00000063167	nae1	ENSSSAT00000103623	75.4429	-0.000865623	0.000100773
Filet	ENSSSAG00000121544	ncoa2	ENSSSAT00000241982	10.3613	4.63413	0.00837805
Filet	ENSSSAG00000096517	noxo1a	ENSSSAT00000203603	11.2323	-0.00187049	0.0391929
Filet	ENSSSAG00000087277	phf2	ENSSSAT00000236678	14.3411	8.48962	0.0113809
Filet	ENSSSAG00000065457	PHKB	ENSSSAT00000109762	258.976	0.00025065	4.78e-13
Filet	ENSSSAG00000076200	SCAMP1	ENSSSAT00000214083	237.079	-0.00065448	0.0422203
Filet	ENSSSAG00000072617	sf3b5	ENSSSAT00000238053	8.61606	7.95242	0.000185845
Filet	ENSSSAG00000043688	tkt	ENSSSAT00000065320	100.537	-0.000238063	9.36e-13
Filet	ENSSSAG00000119701	xpo7	ENSSSAT00000254400	262.086	-0.600659	0.0183591
Heart	ENSSSAG00000069070	2025-09-07	ENSSSAT00000122871	171.138	0.00812207	2.87e-13
Heart	ENSSSAG00000076264	aacs	ENSSSAT00000140202	86.5153	-0.565379	0.0445872
Heart	ENSSSAG00000030661	AATM	ENSSSAT00000053754	4642.37	-1.11641	0.0110945
Heart	ENSSSAG00000039519	AATM	ENSSSAT00000057181	6985.42	-0.961304	0.0158649
Heart	ENSSSAG00000030661	AATM	ENSSSAT00000235439	141.75	0.00830258	2.58e-13
Heart	ENSSSAG00000094035	ABCC1	ENSSSAT00000167971	222.689	-0.737063	0.0128541
Heart	ENSSSAG00000063977	abhd18	ENSSSAT00000160956	2044.64	-0.620402	0.0185334
Heart	ENSSSAG00000092979	acads	ENSSSAT00000216666	102.959	0.00808698	1.4e-12
Heart	ENSSSAG00000070451	acat1	ENSSSAT00000123372	41.2468	-0.852903	0.00816675
Heart	ENSSSAG00000096175	acat2	ENSSSAT00000161050	252.45	-0.567555	0.0414128
Heart	ENSSSAG00000010173	aco2	ENSSSAT00000022531	5137.1	-0.875718	0.00344976
Heart	ENSSSAG00000001906	ACO2	ENSSSAT00000244936	363.203	-0.626247	0.0386114
Heart	ENSSSAG00000066179	acot13	ENSSSAT00000111523	971.509	-0.762721	0.00729707
Heart	ENSSSAG00000042221	acox1	ENSSSAT00000221742	289.465	-0.476893	0.0280532
Heart	ENSSSAG00000007690	ACTA1	ENSSSAT00000016974	5123.59	-1.24354	0.0364561	x
Heart	ENSSSAG00000062181	ACTA1	ENSSSAT00000101851	19171.4	-0.889487	0.0312777	x
Heart	ENSSSAG00000062181	ACTA1	ENSSSAT00000101884	3446.87	-0.853303	0.0345906	x
Heart	ENSSSAG00000069488	adgrg6	ENSSSAT00000120744	20.6817	0.0143653	0.0422377
Heart	ENSSSAG00000073688	ADSS2	ENSSSAT00000132677	33.6492	-0.0452378	0.0142271
Heart	ENSSSAG00000077948	AFF4	ENSSSAT00000213370	243.661	0.775133	0.0339668
Heart	ENSSSAG00000078447	afg2b	ENSSSAT00000227166	384.6	0.366979	0.0450439
Heart	ENSSSAG00000008141	agla	ENSSSAT00000204710	1518.35	-0.364869	0.0288145
Heart	ENSSSAG00000048431	agtpbp1	ENSSSAT00000080898	159.458	-0.472869	0.0477835
Heart	ENSSSAG00000054720	ahctf1	ENSSSAT00000087866	128.157	-0.750792	0.0110498
Heart	ENSSSAG00000072705	aifm1	ENSSSAT00000129744	715.823	-0.931125	0.0084386
Heart	ENSSSAG00000072705	aifm1	ENSSSAT00000129731	2035.7	-0.405558	0.0407152
Heart	ENSSSAG00000056674	AKAP13	ENSSSAT00000092209	190.476	0.542245	0.0480729
Heart	ENSSSAG00000071490	akap1b	ENSSSAT00000126115	662.505	-0.794313	0.0146343
Heart	ENSSSAG00000056882	akap1b	ENSSSAT00000092924	993.305	-0.456983	0.0473417
Heart	ENSSSAG00000071361	aldh4a1	ENSSSAT00000118254	299.751	-0.887876	0.0133897
Heart	ENSSSAG00000047766	ambra1b	ENSSSAT00000074478	370.064	-0.464076	0.000398072
Heart	ENSSSAG00000065320	ambra1b	ENSSSAT00000109356	39.7654	-0.0333955	0.0364561
Heart	ENSSSAG00000091927	AMD1	ENSSSAT00000133841	1884.82	0.990208	0.000789486
Heart	ENSSSAG00000076542	AMPD2	ENSSSAT00000202572	31.4958	-1.09125	0.040716
Heart	ENSSSAG00000077865	and3	ENSSSAT00000168605	50.6881	0.78805	0.0220622
Heart	ENSSSAG00000077469	angpt1	ENSSSAT00000239149	136.278	-0.0235709	0.0242824
Heart	ENSSSAG00000082362	anp32b	ENSSSAT00000004226	506.099	0.43389	0.035406
Heart	ENSSSAG00000001972	anp32b	ENSSSAT00000168125	585.881	0.465625	0.0284142
Heart	ENSSSAG00000082362	anp32b	ENSSSAT00000004222	353.582	0.579409	0.00135915
Heart	ENSSSAG00000045173	ap1b1	ENSSSAT00000086468	453.213	-0.450465	0.0210241
Heart	ENSSSAG00000008072	ap2b1	ENSSSAT00000018018	29.4803	-0.0146862	0.02583
Heart	ENSSSAG00000044247	apaf1	ENSSSAT00000215038	103.302	-0.861893	0.0330348
Heart	ENSSSAG00000006479	APP	ENSSSAT00000015332	1935.48	-0.598614	0.0483126
Heart	ENSSSAG00000006479	APP	ENSSSAT00000015094	44.2328	0.0170324	0.0115115
Heart	ENSSSAG00000121578	arfrp1	ENSSSAT00000184410	595.995	0.403885	0.00145505
Heart	ENSSSAG00000041564	arhgap1	ENSSSAT00000150084	518.563	0.333744	0.0121626
Heart	ENSSSAG00000056186	ARHGAP21	ENSSSAT00000110072	19.9338	-9.33231	1.14e-09
Heart	ENSSSAG00000049601	ARHGAP35	ENSSSAT00000214934	3083.27	-0.504347	0.00908872
Heart	ENSSSAG00000081080	ARVCF	ENSSSAT00000154643	288.53	-0.656106	0.0214026	x	x
Heart	ENSSSAG00000110735	aspdh	ENSSSAT00000220184	448.651	-1.16098	0.0086064
Heart	ENSSSAG00000007320	AT5G3	ENSSSAT00000015965	2759.23	-0.584668	0.0286081
Heart	ENSSSAG00000069025	atad1b	ENSSSAT00000119460	87.0014	-0.879354	0.000351955
Heart	ENSSSAG00000039266	ATAD3A	ENSSSAT00000055121	253.965	-0.78249	0.00141471
Heart	ENSSSAG00000004856	atf7ip	ENSSSAT00000015620	63.9562	1.20849	0.0234007
Heart	ENSSSAG00000079593	atg13	ENSSSAT00000149995	1479.8	0.276119	0.0412959
Heart	ENSSSAG00000013481	atg4b	ENSSSAT00000028436	225.393	1.14513	0.000304235
Heart	ENSSSAG00000077831	atp2a2	ENSSSAT00000147357	449.414	-0.0804151	0.00460994
Heart	ENSSSAG00000009990	ATP6V0A1	ENSSSAT00000021982	40.5194	-0.0301364	0.0459228
Heart	ENSSSAG00000074820	aurkaip1	ENSSSAT00000135887	709.827	-0.487855	3.22e-05
Heart	ENSSSAG00000121302	BAG5	ENSSSAT00000213385	301.046	-0.970898	0.00457185
Heart	ENSSSAG00000044819	BCAS2	ENSSSAT00000067150	619.525	0.342266	0.000910556
Heart	ENSSSAG00000059009	bccip	ENSSSAT00000232572	1188.71	0.675464	0.00182164
Heart	ENSSSAG00000007711	birc2	ENSSSAT00000017042	52.5381	-0.0188624	0.0333511
Heart	ENSSSAG00000073619	bloc1s1	ENSSSAT00000252097	517.867	0.592213	0.00641029
Heart	ENSSSAG00000043543	blvrb	ENSSSAT00000064383	1165.94	0.379886	0.0335546
Heart	ENSSSAG00000059155	bmal2	ENSSSAT00000253631	183.835	0.400573	0.0193675
Heart	ENSSSAG00000066270	bmpr1aa	ENSSSAT00000115880	113.078	0.0080976	1.01e-12
Heart	ENSSSAG00000000255	bnip3	ENSSSAT00000162254	1108.42	0.988471	0.00928922
Heart	ENSSSAG00000002569	brms1la	ENSSSAT00000005469	212.155	0.471352	0.0181793
Heart	ENSSSAG00000010383	BTBD7	ENSSSAT00000022855	350.635	-0.478545	3.7e-06
Heart	ENSSSAG00000061401	c1qbp	ENSSSAT00000100694	369.016	-0.669069	0.0204338
Heart	ENSSSAG00000090248	c209e	ENSSSAT00000221757	1518.3	0.774364	0.0148043
Heart	ENSSSAG00000090248	c209e	ENSSSAT00000210037	1851.17	0.798929	0.00256842
Heart	ENSSSAG00000090248	c209e	ENSSSAT00000190163	87.3742	1.10897	0.016271
Heart	ENSSSAG00000042312	ca108	ENSSSAT00000061530	182.449	0.548015	0.019528
Heart	ENSSSAG00000053554	ca163	ENSSSAT00000084712	563.891	-0.335299	0.0410745
Heart	ENSSSAG00000077452	calcoco1a	ENSSSAT00000212404	1174.15	0.390988	0.0412476
Heart	ENSSSAG00000080203	calr	ENSSSAT00000113060	196.369	-0.0260361	0.00708859
Heart	ENSSSAG00000076158	canx	ENSSSAT00000139668	405.36	-0.715337	0.0185678
Heart	ENSSSAG00000051658	caprin1a	ENSSSAT00000086260	150.239	-0.767693	0.0406726
Heart	ENSSSAG00000121914	carm1	ENSSSAT00000201264	25.7279	-0.00775901	5.56e-11
Heart	ENSSSAG00000067730	casd1	ENSSSAT00000115848	99.6118	-0.338835	0.0418117
Heart	ENSSSAG00000079012	CASK	ENSSSAT00000172812	38.8232	-0.0425761	0.0288123
Heart	ENSSSAG00000054929	casq2	ENSSSAT00000096797	48.1262	3.78927	0.0127064
Heart	ENSSSAG00000086440	CAVIN1	ENSSSAT00000163061	355.58	-2.14377	0.0234007
Heart	ENSSSAG00000003721	CAVIN1	ENSSSAT00000252367	902.714	-1.03923	0.0185678
Heart	ENSSSAG00000041681	cbx4	ENSSSAT00000060033	18.8915	0.0138955	0.0472947
Heart	ENSSSAG00000004005	ccdc43	ENSSSAT00000227641	179.726	-0.651053	0.00767765
Heart	ENSSSAG00000109221	ccng1	ENSSSAT00000212394	5227.34	-0.437408	0.013817
Heart	ENSSSAG00000039406	ccnk	ENSSSAT00000055171	136.837	-0.616759	0.00608724
Heart	ENSSSAG00000065862	cdc14b	ENSSSAT00000110666	74.5078	0.0171599	0.0241687
Heart	ENSSSAG00000044396	cdc42bpab	ENSSSAT00000067749	30.5763	-2.033	0.0135153
Heart	ENSSSAG00000040963	cdc42bpb	ENSSSAT00000060292	187.451	-1.63123	0.0124864
Heart	ENSSSAG00000062927	cdh5	ENSSSAT00000228210	2157.53	0.492915	0.0321019
Heart	ENSSSAG00000076991	cdk11b	ENSSSAT00000144263	73.4648	-1.16345	0.000152655
Heart	ENSSSAG00000056079	cenpq	ENSSSAT00000090816	812.983	-0.442673	0.0331029
Heart	ENSSSAG00000063672	cerk	ENSSSAT00000205290	17.7129	2.46875	0.0297255
Heart	ENSSSAG00000043031	cers5	ENSSSAT00000183584	162.926	0.508204	0.0131091
Heart	ENSSSAG00000076350	CF064	ENSSSAT00000140255	191.042	0.302348	0.0237583
Heart	ENSSSAG00000040847	cf166	ENSSSAT00000058088	686.434	0.268728	0.0116465
Heart	ENSSSAG00000000775	chch8	ENSSSAT00000221679	282.41	0.589969	0.0244665
Heart	ENSSSAG00000008886	CHMP5	ENSSSAT00000019736	1620.59	0.32657	0.0145283
Heart	ENSSSAG00000064884	chordc1a	ENSSSAT00000108115	78.7397	-1.40312	0.0224581
Heart	ENSSSAG00000064277	CHP1	ENSSSAT00000204232	246.726	-0.564316	0.0115115
Heart	ENSSSAG00000089632	chpt1	ENSSSAT00000220696	121.474	-0.0270333	0.02583
Heart	ENSSSAG00000082680	chrac1	ENSSSAT00000251244	157.322	0.500505	0.0255002
Heart	ENSSSAG00000098514	cipca	ENSSSAT00000157021	250.06	0.410548	0.0480489
Heart	ENSSSAG00000080762	clasp2	ENSSSAT00000154313	151.085	-1.18422	0.0305515
Heart	ENSSSAG00000038956	clcn3	ENSSSAT00000067716	71.5548	-0.604347	0.0418117
Heart	ENSSSAG00000066581	clec3ba	ENSSSAT00000112550	123.856	0.546626	0.0377694
Heart	ENSSSAG00000005391	clptm1	ENSSSAT00000011718	31.048	-0.0269402	0.0127064
Heart	ENSSSAG00000008466	clpxa	ENSSSAT00000223119	472.844	0.419868	0.0482349
Heart	ENSSSAG00000058582	cluap1	ENSSSAT00000172461	166.022	0.464521	0.00543506
Heart	ENSSSAG00000007968	cnbpa	ENSSSAT00000017699	2890.04	0.141105	0.0239854
Heart	ENSSSAG00000058310	cnot8	ENSSSAT00000095448	666.135	0.267491	0.0385805
Heart	ENSSSAG00000081348	cog4	ENSSSAT00000155356	2060.56	0.485346	0.0234682
Heart	ENSSSAG00000067809	col1a2	ENSSSAT00000119212	481.125	0.0080359	1.3e-14
Heart	ENSSSAG00000079384	COL5A1	ENSSSAT00000122018	289.062	-0.842274	0.0454528
Heart	ENSSSAG00000080101	commd3	ENSSSAT00000151403	219.798	0.459527	0.0131634
Heart	ENSSSAG00000054694	COPB2	ENSSSAT00000160813	147.962	-0.761224	0.0414128
Heart	ENSSSAG00000074067	COPB2	ENSSSAT00000134688	383.14	-0.716888	0.0249566
Heart	ENSSSAG00000069487	coq5	ENSSSAT00000120724	571.911	-0.356784	0.0280532
Heart	ENSSSAG00000069915	cox10	ENSSSAT00000161458	767.652	-0.60939	0.0183424
Heart	ENSSSAG00000007137	cox4i2	ENSSSAT00000015439	89.9382	-0.0163422	0.00361728
Heart	ENSSSAG00000069706	CP1A1	ENSSSAT00000121327	178.293	-1.29499	0.0471422
Heart	ENSSSAG00000072480	cpeb1b	ENSSSAT00000129987	41.1202	-0.934165	0.0137006
Heart	ENSSSAG00000045556	cpeb4a	ENSSSAT00000068802	78.9387	-0.461273	0.0417886
Heart	ENSSSAG00000044736	cpox	ENSSSAT00000211099	298.864	-1.03256	0.00768115
Heart	ENSSSAG00000044736	cpox	ENSSSAT00000066976	785.998	-0.742491	0.0364561
Heart	ENSSSAG00000000149	cq039	ENSSSAT00000000242	214.758	0.535906	0.0316912
Heart	ENSSSAG00000067447	crata	ENSSSAT00000123876	153.691	0.00808585	1.93e-12
Heart	ENSSSAG00000067447	crata	ENSSSAT00000124070	151.818	0.00814246	3.82e-13
Heart	ENSSSAG00000071715	CREB3L4	ENSSSAT00000223176	80.1758	0.530729	0.0496496
Heart	ENSSSAG00000109988	CREG1	ENSSSAT00000203419	224.043	0.514892	0.0131173
Heart	ENSSSAG00000084477	cript	ENSSSAT00000183026	388.322	0.486756	0.013817
Heart	ENSSSAG00000121834	cry3b	ENSSSAT00000207614	765.347	0.636845	0.00718837
Heart	ENSSSAG00000006909	cryzl1	ENSSSAT00000015721	300.164	0.338319	0.00775631
Heart	ENSSSAG00000111101	cssa01h5orf63	ENSSSAT00000194083	231.543	0.734535	0.00162903
Heart	ENSSSAG00000063012	cssa01h9orf78	ENSSSAT00000103152	859.528	0.360749	0.000273427
Heart	ENSSSAG00000078630	ctdsp2	ENSSSAT00000147060	1641.51	0.584685	0.00327748
Heart	ENSSSAG00000091484	ctnnb1	ENSSSAT00000176121	189.366	0.0343077	0.0249566	x	x
Heart	ENSSSAG00000063394	CYB5	ENSSSAT00000104124	702.589	0.296058	0.00767765
Heart	ENSSSAG00000044651	cyfip2	ENSSSAT00000067545	36.4949	-0.0142889	0.0188063
Heart	ENSSSAG00000053814	cyp1b1	ENSSSAT00000085333	347.89	-1.04402	0.027654
Heart	ENSSSAG00000071743	cyp27a3	ENSSSAT00000231351	144.225	0.497965	0.0414128
Heart	ENSSSAG00000052210	dap	ENSSSAT00000082050	940.594	0.398752	0.0190314
Heart	ENSSSAG00000100996	dbpa	ENSSSAT00000188924	466.749	-0.498624	0.0371415
Heart	ENSSSAG00000044119	dbt	ENSSSAT00000068167	343.1	-0.93006	0.0133897
Heart	ENSSSAG00000063552	dcj11	ENSSSAT00000104645	23.866	0.0138327	0.0335977
Heart	ENSSSAG00000051316	dcun1d1	ENSSSAT00000080377	160.765	0.487	0.0356963
Heart	ENSSSAG00000065671	DDB1	ENSSSAT00000110149	1091.07	-0.285561	0.0285573
Heart	ENSSSAG00000072870	ddx49	ENSSSAT00000130132	705.249	0.392814	0.0174076
Heart	ENSSSAG00000098449	desi2	ENSSSAT00000184013	520.878	0.429111	0.0479975
Heart	ENSSSAG00000040563	desma	ENSSSAT00000170469	781.721	-0.933848	0.00227957	x
Heart	ENSSSAG00000078388	DGKZ	ENSSSAT00000149525	189.277	-0.536542	0.0246165
Heart	ENSSSAG00000009873	DGLUCY	ENSSSAT00000021812	410.018	-0.468391	0.00105028
Heart	ENSSSAG00000098616	DHRS13	ENSSSAT00000089294	248.045	0.39817	0.0118562
Heart	ENSSSAG00000008774	dhx35	ENSSSAT00000210509	227.03	-0.514146	0.0319891
Heart	ENSSSAG00000065146	DHX36	ENSSSAT00000115040	387.464	-0.356714	0.0255201
Heart	ENSSSAG00000109064	dip2ba	ENSSSAT00000140333	64.5937	0.00808	5.63e-12
Heart	ENSSSAG00000074278	dnajb5	ENSSSAT00000134211	50.5732	-0.0248677	0.0454528
Heart	ENSSSAG00000101678	dnajb9a	ENSSSAT00000192420	89.7527	0.0315344	0.0110498
Heart	ENSSSAG00000100885	dnlz	ENSSSAT00000239505	191.924	-0.469273	0.0389453
Heart	ENSSSAG00000051920	dpp3	ENSSSAT00000083800	240.754	-0.738117	0.0131634
Heart	ENSSSAG00000001063	dspa	ENSSSAT00000002732	33.7089	-0.0151661	0.0225096	x	x
Heart	ENSSSAG00000001063	dspa	ENSSSAT00000002784	206.348	0.00850197	0.0167668	x
Heart	ENSSSAG00000085214	dusp14	ENSSSAT00000176335	114.245	-0.0156211	0.0496496
Heart	ENSSSAG00000078738	dync1h1	ENSSSAT00000148077	2898.12	-0.677391	0.0187894
Heart	ENSSSAG00000046028	dynll1	ENSSSAT00000180964	389.545	0.403177	0.0229092
Heart	ENSSSAG00000000733	e4f1	ENSSSAT00000161042	32.5508	0.0141788	0.0199155
Heart	ENSSSAG00000080215	ecsit	ENSSSAT00000151776	314.708	-0.662385	0.00977108
Heart	ENSSSAG00000080848	eef2b	ENSSSAT00000153854	951.686	0.471151	0.04534
Heart	ENSSSAG00000045482	efemp2a	ENSSSAT00000070986	44.5658	0.00802132	2.39e-11
Heart	ENSSSAG00000104856	EHBP1	ENSSSAT00000249318	953.044	-0.46235	0.00608724
Heart	ENSSSAG00000046540	ei2bb	ENSSSAT00000079971	29.9322	1.78397	0.0102877
Heart	ENSSSAG00000002926	EIF1B	ENSSSAT00000006268	5229.38	0.298472	0.0218741
Heart	ENSSSAG00000087843	eif4eb	ENSSSAT00000185637	82.8154	-0.776988	0.0174076
Heart	ENSSSAG00000062878	ell	ENSSSAT00000102911	243.847	-0.695052	0.0219352
Heart	ENSSSAG00000063050	eloa	ENSSSAT00000242770	443.626	0.261234	0.0485589
Heart	ENSSSAG00000081022	emc3	ENSSSAT00000154342	63.1553	0.668591	0.0249566
Heart	ENSSSAG00000054606	endog	ENSSSAT00000087207	231.009	-0.507023	0.00724323
Heart	ENSSSAG00000030127	EPAS1	ENSSSAT00000056505	920.188	-0.516116	0.0220207
Heart	ENSSSAG00000052276	epb41l3b	ENSSSAT00000245197	2244.32	-0.502198	0.0257523
Heart	ENSSSAG00000076834	ephx1	ENSSSAT00000141696	882.204	0.614634	0.000290014
Heart	ENSSSAG00000061783	erbin	ENSSSAT00000127472	449.077	-0.392487	0.0351679
Heart	ENSSSAG00000047832	ERH	ENSSSAT00000073986	1457.16	0.32516	0.0163874
Heart	ENSSSAG00000063396	exoc3	ENSSSAT00000104360	513.788	-0.297097	0.0319654
Heart	ENSSSAG00000093562	exosc1	ENSSSAT00000018207	397.912	0.372952	0.0195386
Heart	ENSSSAG00000110807	extl3	ENSSSAT00000135319	101.641	-0.629024	0.0367129
Heart	ENSSSAG00000004144	EZH1	ENSSSAT00000010165	580.918	0.749328	0.0150523
Heart	ENSSSAG00000007550	EZH1	ENSSSAT00000021571	554.992	0.851676	0.00650991
Heart	ENSSSAG00000073900	fa44b	ENSSSAT00000133077	322.928	0.353304	0.0340639
Heart	ENSSSAG00000054319	facr1	ENSSSAT00000087917	255.58	-1.01903	0.0110498
Heart	ENSSSAG00000114353	fahd1	ENSSSAT00000109707	25.3071	-0.0797754	0.0082241
Heart	ENSSSAG00000090105	fam210ab	ENSSSAT00000163467	416.809	-0.925779	0.0423207
Heart	ENSSSAG00000080040	fam222a	ENSSSAT00000248977	76.3739	-1.22347	0.000159314
Heart	ENSSSAG00000072739	fam32a	ENSSSAT00000129714	1713.91	0.385544	0.00263398
Heart	ENSSSAG00000068438	fam50a	ENSSSAT00000117748	1431.07	0.355732	0.0232511
Heart	ENSSSAG00000068438	fam50a	ENSSSAT00000117746	25.6487	0.896477	0.0449091
Heart	ENSSSAG00000097601	FBN1	ENSSSAT00000219762	301.079	-1.76511	0.0113066
Heart	ENSSSAG00000078476	FGR	ENSSSAT00000150525	163.869	-0.0211964	0.0193534
Heart	ENSSSAG00000080211	fis1	ENSSSAT00000231081	685.469	0.378361	1.14e-09
Heart	ENSSSAG00000099623	fkbp5	ENSSSAT00000241265	807.024	-1.74559	0.0280532
Heart	ENSSSAG00000062933	fkbp8	ENSSSAT00000103009	78.4137	-0.735066	0.03035
Heart	ENSSSAG00000066886	flncb	ENSSSAT00000127565	734.509	-0.889188	0.00783714	x	x
Heart	ENSSSAG00000046597	flncb	ENSSSAT00000078079	1767.13	-0.579903	0.00816675	x
Heart	ENSSSAG00000046597	flncb	ENSSSAT00000078011	2609.83	-0.426618	0.0371946	x
Heart	ENSSSAG00000046597	flncb	ENSSSAT00000078699	126.806	0.00812268	6.98e-13	x
Heart	ENSSSAG00000057702	focad	ENSSSAT00000187103	47.1873	-0.0141261	0.0137006
Heart	ENSSSAG00000094520	foxn3	ENSSSAT00000191062	125.808	-0.592516	0.0137006
Heart	ENSSSAG00000055241	foxo3b	ENSSSAT00000088703	294.524	-0.562331	0.00095054
Heart	ENSSSAG00000063569	fra10ac1	ENSSSAT00000105052	163.021	0.643041	0.0451995
Heart	ENSSSAG00000081733	frem2b	ENSSSAT00000175998	282.55	-0.899073	0.0201089
Heart	ENSSSAG00000010774	FRIM	ENSSSAT00000023330	177.087	0.753922	0.0197999
Heart	ENSSSAG00000073543	fryl	ENSSSAT00000148473	29.7141	0.0170709	0.0202232
Heart	ENSSSAG00000044217	FUBP3	ENSSSAT00000162615	27.4972	4.00805	0.00792872
Heart	ENSSSAG00000064919	gamt	ENSSSAT00000108195	1518.14	1.26455	5.35e-06
Heart	ENSSSAG00000081066	gapvd1	ENSSSAT00000154501	422.605	-0.456612	0.0125072
Heart	ENSSSAG00000005282	gbrap	ENSSSAT00000011350	3723.78	0.350369	0.0273837
Heart	ENSSSAG00000080913	GBRAP	ENSSSAT00000153973	3175.26	0.488812	0.0277693
Heart	ENSSSAG00000080138	GCN1	ENSSSAT00000240517	76.8403	-0.641972	0.0186672
Heart	ENSSSAG00000053807	GCN1	ENSSSAT00000085971	336.853	-0.0218632	0.0113545
Heart	ENSSSAG00000069717	gfm2	ENSSSAT00000121356	203.532	-0.904904	0.0285541
Heart	ENSSSAG00000094623	GNA14	ENSSSAT00000230477	589.341	0.513678	0.00708859
Heart	ENSSSAG00000057842	gnb2l1	ENSSSAT00000094786	344.254	0.616773	0.00263398
Heart	ENSSSAG00000002929	GNB4	ENSSSAT00000006261	449.997	-0.529822	0.0134502
Heart	ENSSSAG00000104044	gnb5b	ENSSSAT00000158633	99.0297	-0.039001	0.0423207
Heart	ENSSSAG00000001473	GOT1	ENSSSAT00000003049	2880.66	-0.562669	0.0273091
Heart	ENSSSAG00000064442	got2a	ENSSSAT00000107027	798.215	-0.869796	0.000833487
Heart	ENSSSAG00000064442	got2a	ENSSSAT00000054165	1823.55	-0.758866	0.0172682
Heart	ENSSSAG00000006983	gpat3	ENSSSAT00000016517	426.45	0.458454	0.00898031
Heart	ENSSSAG00000055320	gpatch2l	ENSSSAT00000203320	457.147	0.289425	0.0414128
Heart	ENSSSAG00000072758	gpcpd1	ENSSSAT00000221187	401.779	0.610103	0.01761
Heart	ENSSSAG00000047778	GRP75	ENSSSAT00000085642	3014.16	-0.635811	0.0454379
Heart	ENSSSAG00000090406	GSK3B	ENSSSAT00000059864	32.0854	-1.06054	0.0210241
Heart	ENSSSAG00000003535	gspt1	ENSSSAT00000010122	137.851	4.98418	0.00229234
Heart	ENSSSAG00000004305	gtpbp1l	ENSSSAT00000009426	144.84	-0.540981	0.0375405
Heart	ENSSSAG00000078243	gtpbp2	ENSSSAT00000145991	220.85	0.00806259	1.46e-13
Heart	ENSSSAG00000064168	gtpbp4	ENSSSAT00000106249	4858.74	0.353184	0.0220207
Heart	ENSSSAG00000000959	gys1	ENSSSAT00000002239	494.715	-1.46782	0.000487206
Heart	ENSSSAG00000000959	gys1	ENSSSAT00000002241	308.58	-1.14235	0.0370646
Heart	ENSSSAG00000042664	gys1	ENSSSAT00000062779	2004.46	-1.02874	0.024673
Heart	ENSSSAG00000042664	gys1	ENSSSAT00000062821	873.119	-1.00605	0.0242539
Heart	ENSSSAG00000042664	gys1	ENSSSAT00000062763	259.252	-0.0419226	0.000128992
Heart	ENSSSAG00000011330	h3f3a	ENSSSAT00000210101	265.893	0.851259	0.0204708
Heart	ENSSSAG00000098080	HBP1	ENSSSAT00000225922	217.094	-0.546051	0.0438794
Heart	ENSSSAG00000009074	HDDC3	ENSSSAT00000019983	102.041	-0.483183	0.0242539
Heart	ENSSSAG00000055215	hdlbpa	ENSSSAT00000110626	3284.55	-0.549183	0.0242768
Heart	ENSSSAG00000075741	heatr3	ENSSSAT00000138529	28.0374	-0.0138401	0.0331029
Heart	ENSSSAG00000063808	HELZ	ENSSSAT00000014911	515.851	-0.421528	0.00928922
Heart	ENSSSAG00000059816	HEM1	ENSSSAT00000098593	1297.75	-1.28092	0.0173389
Heart	ENSSSAG00000059816	HEM1	ENSSSAT00000098542	2843.25	-0.949855	0.0158649
Heart	ENSSSAG00000109669	hgs	ENSSSAT00000067538	285.029	-0.838796	0.0399685
Heart	ENSSSAG00000109727	HIPK3	ENSSSAT00000188428	134.285	-0.873724	0.000346905
Heart	ENSSSAG00000040541	hipk3a	ENSSSAT00000060965	239.258	-0.559654	0.025006
Heart	ENSSSAG00000004843	hipk3a	ENSSSAT00000010395	287.456	-0.499539	0.000235038
Heart	ENSSSAG00000040208	HMGB1	ENSSSAT00000056904	1276.97	0.381923	6.66e-06
Heart	ENSSSAG00000070305	hmgb1b	ENSSSAT00000122914	790.791	0.512919	1.18e-05
Heart	ENSSSAG00000041554	hmgb3b	ENSSSAT00000059674	201.057	-0.547526	0.0412476
Heart	ENSSSAG00000039966	hsf2	ENSSSAT00000056417	548.295	0.512257	2.13e-06
Heart	ENSSSAG00000039557	hspa4b	ENSSSAT00000065566	125.748	4.39341	0.0105685
Heart	ENSSSAG00000081432	hspd1	ENSSSAT00000155588	133.014	-0.0418825	0.0327972
Heart	ENSSSAG00000053757	hspe1	ENSSSAT00000085231	316.879	-0.582035	0.0185827
Heart	ENSSSAG00000081441	hspe1	ENSSSAT00000244783	1050.37	-0.56461	0.0110498
Heart	ENSSSAG00000009738	HUWE1	ENSSSAT00000106495	390.902	-0.65989	0.01761
Heart	ENSSSAG00000044994	iars1	ENSSSAT00000251412	680.767	-0.488069	0.0358267
Heart	ENSSSAG00000081587	ID1	ENSSSAT00000156062	635.335	0.41518	0.0454528
Heart	ENSSSAG00000004821	if4h	ENSSSAT00000010350	77.7276	-0.976398	0.0112901
Heart	ENSSSAG00000085492	ift70	ENSSSAT00000171380	92.8366	-1.83657	0.00820824
Heart	ENSSSAG00000060757	ift88	ENSSSAT00000100546	40.5793	-1.16075	0.0288123
Heart	ENSSSAG00000004886	igf2bp1	ENSSSAT00000016653	54.8346	-1.10612	0.00641029
Heart	ENSSSAG00000039751	IGFBP-5A	ENSSSAT00000055825	90.9503	-1.03413	0.016437
Heart	ENSSSAG00000004944	il11ra	ENSSSAT00000010552	239.252	-0.579831	0.0018488
Heart	ENSSSAG00000063954	immt	ENSSSAT00000105609	9772.34	-0.588397	0.0252937
Heart	ENSSSAG00000071363	imp4	ENSSSAT00000125790	229.264	0.420327	0.0131864
Heart	ENSSSAG00000048571	INIP	ENSSSAT00000075381	188.297	0.546524	0.0204338
Heart	ENSSSAG00000070898	ints3	ENSSSAT00000125524	126.894	-1.00114	0.000195698
Heart	ENSSSAG00000081392	IPO4	ENSSSAT00000155438	41.3299	-0.0535814	0.00981615
Heart	ENSSSAG00000020818	iqcg	ENSSSAT00000034871	49.4962	0.786204	0.00608724
Heart	ENSSSAG00000045637	iqgap1	ENSSSAT00000072946	31.7233	-0.0156899	0.0320388
Heart	ENSSSAG00000007667	IQSEC1	ENSSSAT00000211540	696.211	0.602996	0.000389822
Heart	ENSSSAG00000073644	ITGA7	ENSSSAT00000097125	1506.03	-0.762102	0.0112824	x	x
Heart	ENSSSAG00000039777	JPH2	ENSSSAT00000234386	264.504	-0.807394	0.0122998
Heart	ENSSSAG00000071534	kars1	ENSSSAT00000126389	91.186	-0.738731	0.00116512
Heart	ENSSSAG00000003089	kbrs2	ENSSSAT00000240587	363.898	0.410272	0.0272829
Heart	ENSSSAG00000001010	kcnh6a	ENSSSAT00000002016	1428.13	-0.96515	0.000205685
Heart	ENSSSAG00000111558	khsrp	ENSSSAT00000182974	380.843	-0.396316	0.00319573
Heart	ENSSSAG00000041322	kidins220b	ENSSSAT00000085683	935.029	-0.915139	0.0215292
Heart	ENSSSAG00000079517	kif1b	ENSSSAT00000150334	234.062	-0.428451	0.0440324
Heart	ENSSSAG00000073280	klf15	ENSSSAT00000205746	432.508	-1.48276	0.0308998
Heart	ENSSSAG00000073280	klf15	ENSSSAT00000131341	71.6665	-0.137895	0.0254812
Heart	ENSSSAG00000057456	klhl4	ENSSSAT00000191189	399.398	-0.018442	0.0110498
Heart	ENSSSAG00000076960	kpna4	ENSSSAT00000112112	138.954	-0.0230743	0.0192445
Heart	ENSSSAG00000076960	kpna4	ENSSSAT00000178062	1212.13	0.339663	0.000135169
Heart	ENSSSAG00000006683	kpyk	ENSSSAT00000015831	5011.26	-0.712968	0.00400263
Heart	ENSSSAG00000079146	LAMA3	ENSSSAT00000173090	170.258	-1.4156	0.00552163
Heart	ENSSSAG00000008380	lamc1	ENSSSAT00000062457	222.384	0.00884835	0.0142143
Heart	ENSSSAG00000101988	LAPTM4A	ENSSSAT00000089618	1101.05	0.546235	0.0204708
Heart	ENSSSAG00000016068	LIMCH1	ENSSSAT00000029903	359.157	-0.0128015	0.0224864
Heart	ENSSSAG00000048090	lims2	ENSSSAT00000238258	192.998	-0.00778537	3.45e-14
Heart	ENSSSAG00000075012	lis1a	ENSSSAT00000136490	1856.77	-0.426438	0.0118788
Heart	ENSSSAG00000006778	llph	ENSSSAT00000014532	682.352	0.402032	0.00984115
Heart	ENSSSAG00000006778	llph	ENSSSAT00000224911	30.8518	1.16394	0.0193534
Heart	ENSSSAG00000052180	lmo2	ENSSSAT00000082008	563.116	0.635863	0.000723197	x
Heart	ENSSSAG00000073121	loxl2b	ENSSSAT00000134735	735.819	-0.388246	0.0194352
Heart	ENSSSAG00000004801	lrat	ENSSSAT00000010269	300.061	-1.30738	0.0115589
Heart	ENSSSAG00000074489	lrpprc	ENSSSAT00000217216	2084.62	-1.14242	3.05e-05
Heart	ENSSSAG00000078509	LRR1	ENSSSAT00000146646	22.2749	2.98827	0.00718837
Heart	ENSSSAG00000007816	lrrc39	ENSSSAT00000017280	166.723	-0.567542	0.0157346
Heart	ENSSSAG00000047429	LY75	ENSSSAT00000205675	731.572	0.781914	0.00688596
Heart	ENSSSAG00000109074	map2k4b	ENSSSAT00000140875	51.0123	-0.0381092	0.0193534
Heart	ENSSSAG00000089565	map2k5	ENSSSAT00000242100	58.7817	0.873716	0.0133714
Heart	ENSSSAG00000040212	map7d1a	ENSSSAT00000057131	51.8833	-1.33196	0.00378645
Heart	ENSSSAG00000039991	MAST4	ENSSSAT00000061735	63.0178	-0.0194565	0.0397303
Heart	ENSSSAG00000092636	mcamb	ENSSSAT00000183753	2166.51	0.703721	0.0190268
Heart	ENSSSAG00000097426	MCUB	ENSSSAT00000237229	523.137	0.449537	0.0200881
Heart	ENSSSAG00000052128	MDH1	ENSSSAT00000081941	6882.21	-0.515938	0.0365263
Heart	ENSSSAG00000105878	MDK	ENSSSAT00000233201	4942.3	0.360054	0.0307596
Heart	ENSSSAG00000072859	mepcea	ENSSSAT00000130087	281.307	0.551137	0.00157464
Heart	ENSSSAG00000005579	mesd	ENSSSAT00000173110	29.8833	0.0162371	0.0202166
Heart	ENSSSAG00000007643	metap1	ENSSSAT00000167071	264.972	-0.0152954	0.0241653
Heart	ENSSSAG00000010741	mettl15	ENSSSAT00000023263	37.0383	-0.858312	0.0154913
Heart	ENSSSAG00000065470	mgat2	ENSSSAT00000217091	1145.86	0.441815	0.00155968
Heart	ENSSSAG00000077443	mgll	ENSSSAT00000143612	354.983	-0.519295	0.0285573
Heart	ENSSSAG00000050349	mief1	ENSSSAT00000078572	308.836	-0.494241	0.0016994
Heart	ENSSSAG00000064604	mitf	ENSSSAT00000109638	32.74	-0.0133334	0.0257229
Heart	ENSSSAG00000045678	mix23	ENSSSAT00000069175	201.273	-0.477419	0.0349116
Heart	ENSSSAG00000121039	mkrn1	ENSSSAT00000251508	348.826	0.60162	0.0174076
Heart	ENSSSAG00000103838	mks1	ENSSSAT00000169521	296.437	0.894462	0.00199042
Heart	ENSSSAG00000057167	mogt1	ENSSSAT00000013308	21.7697	-1.35407	0.01761
Heart	ENSSSAG00000076710	MPDZ	ENSSSAT00000146022	413.899	1.21327	0.016151
Heart	ENSSSAG00000058155	mrgbp	ENSSSAT00000095154	272.904	0.351864	0.0484804
Heart	ENSSSAG00000113846	mri1	ENSSSAT00000181341	134.197	-0.875809	0.0110498
Heart	ENSSSAG00000109121	mrpl12	ENSSSAT00000188707	706.188	-0.67196	0.000115109
Heart	ENSSSAG00000002735	mrpl12	ENSSSAT00000005809	857.559	-0.49138	0.0112901
Heart	ENSSSAG00000100835	mrpl17	ENSSSAT00000238057	347.482	-0.450671	0.0255201
Heart	ENSSSAG00000109063	mrpl32	ENSSSAT00000191612	436.056	-0.3597	0.0499504
Heart	ENSSSAG00000047920	mrpl37	ENSSSAT00000074128	1385.86	-0.487111	0.0116674
Heart	ENSSSAG00000006610	mrpl38	ENSSSAT00000189937	752.924	-0.402259	9.51e-06
Heart	ENSSSAG00000015794	mrpl4	ENSSSAT00000223957	231.102	-0.636765	0.00970387
Heart	ENSSSAG00000079033	mrps25	ENSSSAT00000148307	640.117	-0.526851	0.0110214
Heart	ENSSSAG00000100405	mrps6	ENSSSAT00000170421	914.271	-0.77871	0.0185836
Heart	ENSSSAG00000064191	msna	ENSSSAT00000128855	105.563	0.51972	0.030237
Heart	ENSSSAG00000082447	msrb3	ENSSSAT00000201117	933.986	-0.690127	0.0230314
Heart	ENSSSAG00000100810	MTFMT	ENSSSAT00000236373	317.66	-0.403016	0.0339668
Heart	ENSSSAG00000093886	mtfr1l	ENSSSAT00000167773	313.578	-0.821334	0.00407228
Heart	ENSSSAG00000073570	mtif2	ENSSSAT00000132106	557.517	-0.469547	0.00708859
Heart	ENSSSAG00000009664	mtpn	ENSSSAT00000021204	5428.06	-0.352719	0.0088639
Heart	ENSSSAG00000056272	mtss1	ENSSSAT00000091341	33.1006	0.0155771	0.0175462
Heart	ENSSSAG00000007259	mtx2	ENSSSAT00000015824	2046.71	-0.366944	0.00641029
Heart	ENSSSAG00000074980	MVP	ENSSSAT00000137656	89.2789	-0.0361883	0.0137006
Heart	ENSSSAG00000058624	mylk3	ENSSSAT00000096662	1336.41	-0.665738	2.12e-05	x	x
Heart	ENSSSAG00000065313	mylk3	ENSSSAT00000109230	700.374	1.21909	0.0231175	x	x
Heart	ENSSSAG00000086297	MYLK4	ENSSSAT00000240598	31.7095	-0.0133915	0.0288123	x	x
Heart	ENSSSAG00000010864	myst2	ENSSSAT00000029577	25.479	-0.0131798	0.0378596
Heart	ENSSSAG00000068846	NA	ENSSSAT00000188037	242.719	-1.9808	0.0159047
Heart	ENSSSAG00000098927	NA	ENSSSAT00000235026	329.839	-1.91367	0.016271
Heart	ENSSSAG00000118278	NA	ENSSSAT00000137889	1399.24	-1.81835	0.0158224
Heart	ENSSSAG00000073978	NA	ENSSSAT00000133307	64.8839	-1.80625	0.00356582
Heart	ENSSSAG00000065990	NA	ENSSSAT00000110973	90.0794	-1.77563	0.0192705
Heart	ENSSSAG00000003038	NA	ENSSSAT00000012081	92.2409	-1.49213	0.000153165
Heart	ENSSSAG00000108490	NA	ENSSSAT00000185720	120.105	-1.47336	0.00367077
Heart	ENSSSAG00000074282	NA	ENSSSAT00000134234	160.896	-1.43854	0.00324849
Heart	ENSSSAG00000047358	NA	ENSSSAT00000084770	237.184	-1.35855	0.0199155
Heart	ENSSSAG00000097711	NA	ENSSSAT00000174079	21.6909	-1.35437	0.00254156
Heart	ENSSSAG00000083035	NA	ENSSSAT00000187187	21.5017	-1.34171	0.0340639
Heart	ENSSSAG00000069688	NA	ENSSSAT00000121288	142.35	-1.22347	0.0185334
Heart	ENSSSAG00000008911	NA	ENSSSAT00000019947	888.911	-1.21595	0.0038969
Heart	ENSSSAG00000058412	NA	ENSSSAT00000111922	103.196	-1.21032	0.0220207
Heart	ENSSSAG00000058808	NA	ENSSSAT00000104576	263.149	-1.20812	0.000361817
Heart	ENSSSAG00000068702	NA	ENSSSAT00000120925	61.7917	-1.17554	0.0370646
Heart	ENSSSAG00000081436	NA	ENSSSAT00000155600	466.094	-1.1493	0.00199042
Heart	ENSSSAG00000031517	NA	ENSSSAT00000046805	68.0789	-1.12176	0.000551742
Heart	ENSSSAG00000040214	NA	ENSSSAT00000060795	1846.27	-1.1051	0.0128541
Heart	ENSSSAG00000070772	NA	ENSSSAT00000124193	166.935	-1.09482	0.005494
Heart	ENSSSAG00000007989	NA	ENSSSAT00000017739	647.888	-1.0887	0.00161725
Heart	ENSSSAG00000107464	NA	ENSSSAT00000100253	1220.76	-1.08619	0.00182164
Heart	ENSSSAG00000012590	NA	ENSSSAT00000045594	348.887	-1.08041	0.0470378
Heart	ENSSSAG00000052752	NA	ENSSSAT00000083650	152.189	-1.0802	0.0233998
Heart	ENSSSAG00000086471	NA	ENSSSAT00000084513	168.605	-1.0745	0.00162903
Heart	ENSSSAG00000120620	NA	ENSSSAT00000078960	51.2059	-1.06788	0.0204338
Heart	ENSSSAG00000050237	NA	ENSSSAT00000094381	43.6296	-1.03199	0.00254506
Heart	ENSSSAG00000110442	NA	ENSSSAT00000251350	110.244	-1.02347	0.0215043
Heart	ENSSSAG00000105677	NA	ENSSSAT00000229093	189.515	-1.02058	0.0201089
Heart	ENSSSAG00000095595	NA	ENSSSAT00000187951	234.344	-1.02009	0.0193534
Heart	ENSSSAG00000095191	NA	ENSSSAT00000180279	165.879	-1.01397	0.0279335
Heart	ENSSSAG00000003539	NA	ENSSSAT00000010366	2277.46	-1.00733	0.00224689
Heart	ENSSSAG00000050237	NA	ENSSSAT00000093875	197.68	-1.00561	0.0347851
Heart	ENSSSAG00000093493	NA	ENSSSAT00000188007	105.168	-0.995218	0.0345906
Heart	ENSSSAG00000065311	NA	ENSSSAT00000109535	189.114	-0.990174	0.0254812
Heart	ENSSSAG00000093278	NA	ENSSSAT00000161227	58.7578	-0.983938	0.0214026
Heart	ENSSSAG00000045777	NA	ENSSSAT00000070388	2217.64	-0.973662	0.0278963
Heart	ENSSSAG00000068534	NA	ENSSSAT00000122297	1585.65	-0.970564	7.5e-07
Heart	ENSSSAG00000010155	NA	ENSSSAT00000022350	328.178	-0.963627	6.01e-06
Heart	ENSSSAG00000114639	NA	ENSSSAT00000208194	190.062	-0.960725	0.0315846
Heart	ENSSSAG00000079179	NA	ENSSSAT00000152473	671.116	-0.951342	0.0144231
Heart	ENSSSAG00000049350	NA	ENSSSAT00000076914	77.005	-0.941029	0.0012703
Heart	ENSSSAG00000013302	NA	ENSSSAT00000028409	66.2168	-0.922945	0.0377694
Heart	ENSSSAG00000063964	NA	ENSSSAT00000105645	172.269	-0.920034	0.0201089
Heart	ENSSSAG00000038552	NA	ENSSSAT00000059246	60.9606	-0.920004	0.0215915
Heart	ENSSSAG00000078313	NA	ENSSSAT00000146122	1817.46	-0.917092	0.0333786
Heart	ENSSSAG00000087616	NA	ENSSSAT00000235398	3781.43	-0.897532	0.0361851
Heart	ENSSSAG00000004375	NA	ENSSSAT00000013487	85.6765	-0.886998	0.0210241
Heart	ENSSSAG00000076685	NA	ENSSSAT00000141223	214.313	-0.885896	0.0134905
Heart	ENSSSAG00000120483	NA	ENSSSAT00000235536	176.927	-0.885012	0.0286081
Heart	ENSSSAG00000081935	NA	ENSSSAT00000007607	255.959	-0.881585	0.00977108
Heart	ENSSSAG00000056533	NA	ENSSSAT00000194169	4195.2	-0.879571	0.0188998
Heart	ENSSSAG00000111808	NA	ENSSSAT00000169077	33.7668	-0.879194	0.0483497
Heart	ENSSSAG00000003820	NA	ENSSSAT00000008405	681.046	-0.869739	0.0278295
Heart	ENSSSAG00000097278	NA	ENSSSAT00000182353	140.687	-0.860632	0.00718837
Heart	ENSSSAG00000009617	NA	ENSSSAT00000224448	108.962	-0.857895	0.0430453
Heart	ENSSSAG00000065990	NA	ENSSSAT00000252623	222.346	-0.856074	0.0357679
Heart	ENSSSAG00000078121	NA	ENSSSAT00000207773	230.203	-0.854141	0.00234488
Heart	ENSSSAG00000070772	NA	ENSSSAT00000202801	6609.23	-0.853884	0.0150523
Heart	ENSSSAG00000101039	NA	ENSSSAT00000246956	201.216	-0.847832	0.0135153
Heart	ENSSSAG00000043495	NA	ENSSSAT00000046584	39.015	-0.837876	0.00760833
Heart	ENSSSAG00000117697	NA	ENSSSAT00000182059	63.6595	-0.826854	0.0333511
Heart	ENSSSAG00000070531	NA	ENSSSAT00000131065	159.711	-0.826481	0.00460994
Heart	ENSSSAG00000046083	NA	ENSSSAT00000071151	463.583	-0.823607	0.0382293
Heart	ENSSSAG00000078121	NA	ENSSSAT00000019054	343.57	-0.822016	0.000123757
Heart	ENSSSAG00000060254	NA	ENSSSAT00000098911	123.597	-0.820874	0.0158222
Heart	ENSSSAG00000008212	NA	ENSSSAT00000019236	75.2203	-0.820557	0.00336291
Heart	ENSSSAG00000078313	NA	ENSSSAT00000146159	3235.19	-0.817761	0.0141985
Heart	ENSSSAG00000052259	NA	ENSSSAT00000189440	1190.8	-0.816663	0.0412476
Heart	ENSSSAG00000116094	NA	ENSSSAT00000182864	93.3955	-0.815544	0.0046488
Heart	ENSSSAG00000086471	NA	ENSSSAT00000202083	2743.09	-0.815012	0.00487047
Heart	ENSSSAG00000070742	NA	ENSSSAT00000124102	432.604	-0.811027	0.0383314
Heart	ENSSSAG00000038579	NA	ENSSSAT00000059997	63.7171	-0.790339	0.019528
Heart	ENSSSAG00000049346	NA	ENSSSAT00000173765	353.303	-0.789501	0.00778539
Heart	ENSSSAG00000081711	NA	ENSSSAT00000198334	127.421	-0.7887	0.0479975
Heart	ENSSSAG00000107371	NA	ENSSSAT00000160306	65.7212	-0.785145	0.0378596
Heart	ENSSSAG00000054109	NA	ENSSSAT00000086100	2204.36	-0.782318	0.041631
Heart	ENSSSAG00000058499	NA	ENSSSAT00000131108	443.835	-0.781719	0.0285573
Heart	ENSSSAG00000098304	NA	ENSSSAT00000188471	1449.68	-0.781122	0.0137006
Heart	ENSSSAG00000048530	NA	ENSSSAT00000075279	67.8687	-0.780374	0.0159757
Heart	ENSSSAG00000098886	NA	ENSSSAT00000158960	307.941	-0.779572	0.0088639
Heart	ENSSSAG00000042984	NA	ENSSSAT00000066341	2006.69	-0.776099	0.032928
Heart	ENSSSAG00000119061	NA	ENSSSAT00000199007	122.812	-0.772616	0.0183698
Heart	ENSSSAG00000112497	NA	ENSSSAT00000195714	48.9243	-0.766202	0.0168706
Heart	ENSSSAG00000007436	NA	ENSSSAT00000247299	96.7936	-0.762153	0.00704807
Heart	ENSSSAG00000081674	NA	ENSSSAT00000156364	809.677	-0.761204	0.00804728
Heart	ENSSSAG00000113466	NA	ENSSSAT00000105536	78.8298	-0.75478	0.0424896
Heart	ENSSSAG00000048030	NA	ENSSSAT00000222149	220.131	-0.751559	0.0274984
Heart	ENSSSAG00000111716	NA	ENSSSAT00000185389	28.1744	-0.751558	0.0319891
Heart	ENSSSAG00000074260	NA	ENSSSAT00000136810	198.587	-0.744494	0.0158649
Heart	ENSSSAG00000039337	NA	ENSSSAT00000056000	496.859	-0.743441	0.00364616
Heart	ENSSSAG00000117867	NA	ENSSSAT00000246249	241.856	-0.742544	0.00775631
Heart	ENSSSAG00000073172	NA	ENSSSAT00000131036	346.282	-0.741266	0.00189565
Heart	ENSSSAG00000080526	NA	ENSSSAT00000152835	299.807	-0.737796	0.0254812
Heart	ENSSSAG00000005536	NA	ENSSSAT00000212227	3641.19	-0.73708	7.44e-05
Heart	ENSSSAG00000068177	NA	ENSSSAT00000117157	947.847	-0.73507	0.0294399
Heart	ENSSSAG00000067160	NA	ENSSSAT00000119849	9828.44	-0.723452	0.000805649
Heart	ENSSSAG00000087967	NA	ENSSSAT00000223886	382.871	-0.715065	0.0432903
Heart	ENSSSAG00000076539	NA	ENSSSAT00000141152	574.655	-0.713613	0.0421108
Heart	ENSSSAG00000074349	NA	ENSSSAT00000136211	2282.89	-0.711403	0.0201153
Heart	ENSSSAG00000047960	NA	ENSSSAT00000083190	1491.94	-0.701133	0.0230314
Heart	ENSSSAG00000061450	NA	ENSSSAT00000100840	619.242	-0.697619	0.0190893
Heart	ENSSSAG00000005715	NA	ENSSSAT00000012604	251.164	-0.696689	0.045259
Heart	ENSSSAG00000069678	NA	ENSSSAT00000124673	346.776	-0.696275	0.0373143
Heart	ENSSSAG00000048873	NA	ENSSSAT00000089397	197.274	-0.688938	0.0214853
Heart	ENSSSAG00000046794	NA	ENSSSAT00000075788	201.542	-0.687246	0.00800842
Heart	ENSSSAG00000120620	NA	ENSSSAT00000234758	45.6407	-0.684888	0.0421108
Heart	ENSSSAG00000078739	NA	ENSSSAT00000147489	348.338	-0.681918	0.024695
Heart	ENSSSAG00000091910	NA	ENSSSAT00000245242	36.9037	-0.677778	0.0392848
Heart	ENSSSAG00000055881	NA	ENSSSAT00000090323	908.932	-0.677403	0.00199042
Heart	ENSSSAG00000107443	NA	ENSSSAT00000176766	205.116	-0.675562	0.00400263
Heart	ENSSSAG00000092652	NA	ENSSSAT00000198527	175.481	-0.672076	0.0409629
Heart	ENSSSAG00000118725	NA	ENSSSAT00000213081	55.3673	-0.669277	0.0187923
Heart	ENSSSAG00000106231	NA	ENSSSAT00000058553	596.447	-0.661794	0.00336291
Heart	ENSSSAG00000003591	NA	ENSSSAT00000007866	1384.72	-0.659778	0.0361851
Heart	ENSSSAG00000065309	NA	ENSSSAT00000114033	1033.02	-0.651721	0.024695
Heart	ENSSSAG00000073120	NA	ENSSSAT00000133503	570.35	-0.649637	0.0336594
Heart	ENSSSAG00000009601	NA	ENSSSAT00000133215	361.999	-0.648503	0.0142122
Heart	ENSSSAG00000068907	NA	ENSSSAT00000119131	250.03	-0.647211	0.000591012
Heart	ENSSSAG00000009667	NA	ENSSSAT00000022361	710.314	-0.646863	0.0154913
Heart	ENSSSAG00000073320	NA	ENSSSAT00000131430	229.859	-0.645042	0.00908872
Heart	ENSSSAG00000001932	NA	ENSSSAT00000166801	243.918	-0.644864	0.0349116
Heart	ENSSSAG00000121096	NA	ENSSSAT00000054432	274.022	-0.643812	0.016271
Heart	ENSSSAG00000063310	NA	ENSSSAT00000158236	239.122	-0.642761	0.0267985
Heart	ENSSSAG00000071028	NA	ENSSSAT00000124907	870.136	-0.638018	0.00301971
Heart	ENSSSAG00000041054	NA	ENSSSAT00000204957	186.067	-0.630454	0.0437917
Heart	ENSSSAG00000047621	NA	ENSSSAT00000073528	93.5246	-0.625825	0.0232511
Heart	ENSSSAG00000074079	NA	ENSSSAT00000133598	489.845	-0.623753	0.0327972
Heart	ENSSSAG00000055677	NA	ENSSSAT00000135568	237.181	-0.623163	0.014946
Heart	ENSSSAG00000009601	NA	ENSSSAT00000021367	821.919	-0.617834	0.0178848
Heart	ENSSSAG00000054921	NA	ENSSSAT00000089063	158.721	-0.617833	0.0339668
Heart	ENSSSAG00000041806	NA	ENSSSAT00000060494	203.67	-0.608191	0.0364561
Heart	ENSSSAG00000039665	NA	ENSSSAT00000056724	1007.48	-0.607405	0.0138385
Heart	ENSSSAG00000101640	NA	ENSSSAT00000058717	440.673	-0.604787	0.0194289
Heart	ENSSSAG00000049764	NA	ENSSSAT00000077990	565.101	-0.603045	0.0100884
Heart	ENSSSAG00000102068	NA	ENSSSAT00000244582	304.193	-0.600747	0.000812357
Heart	ENSSSAG00000006637	NA	ENSSSAT00000017594	502.146	-0.594816	0.0159342
Heart	ENSSSAG00000094099	NA	ENSSSAT00000177615	173.99	-0.592931	0.023084
Heart	ENSSSAG00000056554	NA	ENSSSAT00000091968	153.385	-0.591753	0.0460667
Heart	ENSSSAG00000079064	NA	ENSSSAT00000152732	1688.78	-0.590982	0.0237583
Heart	ENSSSAG00000064516	NA	ENSSSAT00000107721	636.181	-0.587305	0.0177222
Heart	ENSSSAG00000119392	NA	ENSSSAT00000215210	1292.86	-0.586846	0.00483908
Heart	ENSSSAG00000082949	NA	ENSSSAT00000200344	90.3961	-0.583711	0.0128541
Heart	ENSSSAG00000118278	NA	ENSSSAT00000242990	2058	-0.581301	0.0233998
Heart	ENSSSAG00000085160	NA	ENSSSAT00000164340	242.543	-0.579002	0.00731294
Heart	ENSSSAG00000051706	NA	ENSSSAT00000086987	278.052	-0.575852	0.00516009
Heart	ENSSSAG00000053108	NA	ENSSSAT00000083941	116.116	-0.574976	0.048349
Heart	ENSSSAG00000098771	NA	ENSSSAT00000211238	113.428	-0.571963	0.00832539
Heart	ENSSSAG00000049398	NA	ENSSSAT00000077020	4038.27	-0.561387	0.0319891
Heart	ENSSSAG00000001125	NA	ENSSSAT00000002559	2590.59	-0.547137	0.029062
Heart	ENSSSAG00000071572	NA	ENSSSAT00000126354	187.401	-0.545387	0.044372
Heart	ENSSSAG00000041331	NA	ENSSSAT00000067232	308.292	-0.54518	0.00367077
Heart	ENSSSAG00000042378	NA	ENSSSAT00000062039	419.614	-0.543454	0.0046488
Heart	ENSSSAG00000041548	NA	ENSSSAT00000219138	166.591	-0.54071	0.0319891
Heart	ENSSSAG00000004360	NA	ENSSSAT00000012273	388.203	-0.536024	0.0458684
Heart	ENSSSAG00000043221	NA	ENSSSAT00000071594	324.629	-0.532932	0.000304571
Heart	ENSSSAG00000042266	NA	ENSSSAT00000066882	535.459	-0.532292	0.035616
Heart	ENSSSAG00000066161	NA	ENSSSAT00000112522	23263.5	-0.529689	0.0458684
Heart	ENSSSAG00000110460	NA	ENSSSAT00000232634	824.668	-0.526059	0.00170819
Heart	ENSSSAG00000092912	NA	ENSSSAT00000201537	292.701	-0.520842	0.0402195
Heart	ENSSSAG00000029815	NA	ENSSSAT00000053311	323.688	-0.520198	0.0374357
Heart	ENSSSAG00000045401	NA	ENSSSAT00000068446	360.407	-0.519693	0.000155587
Heart	ENSSSAG00000069481	NA	ENSSSAT00000121566	626.8	-0.51683	0.00598695
Heart	ENSSSAG00000041485	NA	ENSSSAT00000059727	498.169	-0.508003	0.0233998
Heart	ENSSSAG00000063964	NA	ENSSSAT00000204348	372.508	-0.499741	0.0236203
Heart	ENSSSAG00000105119	NA	ENSSSAT00000164479	169.806	-0.490468	0.0495409
Heart	ENSSSAG00000071199	NA	ENSSSAT00000176397	165.936	-0.489874	0.0137006
Heart	ENSSSAG00000048688	NA	ENSSSAT00000076214	164.963	-0.465784	0.0193675
Heart	ENSSSAG00000070946	NA	ENSSSAT00000125093	1660.97	-0.456926	0.0187894
Heart	ENSSSAG00000093826	NA	ENSSSAT00000220397	741.307	-0.456617	0.0210241
Heart	ENSSSAG00000063047	NA	ENSSSAT00000103224	268.163	-0.454161	0.00107625
Heart	ENSSSAG00000015852	NA	ENSSSAT00000031128	297.797	-0.444126	0.0496027
Heart	ENSSSAG00000041395	NA	ENSSSAT00000059528	333.373	-0.440416	0.0101598
Heart	ENSSSAG00000119216	NA	ENSSSAT00000204320	707.118	-0.434086	0.00349942
Heart	ENSSSAG00000080678	NA	ENSSSAT00000153393	432.638	-0.433576	0.033324
Heart	ENSSSAG00000097766	NA	ENSSSAT00000238750	728.095	-0.433253	0.0427515
Heart	ENSSSAG00000066027	NA	ENSSSAT00000174602	187.383	-0.432481	0.0407799
Heart	ENSSSAG00000105744	NA	ENSSSAT00000205856	1077.06	-0.424798	0.0267096
Heart	ENSSSAG00000010304	NA	ENSSSAT00000059513	667.908	-0.423614	0.00240625
Heart	ENSSSAG00000107579	NA	ENSSSAT00000212131	1083.15	-0.410836	0.0086605
Heart	ENSSSAG00000077617	NA	ENSSSAT00000144129	129.852	-0.407888	0.0351056
Heart	ENSSSAG00000055355	NA	ENSSSAT00000225122	591.201	-0.405491	0.0308998
Heart	ENSSSAG00000010221	NA	ENSSSAT00000023045	655.213	-0.401125	0.018552
Heart	ENSSSAG00000080505	NA	ENSSSAT00000152866	6347.29	-0.398441	0.00369734
Heart	ENSSSAG00000050867	NA	ENSSSAT00000011789	290.732	-0.389335	0.0331029
Heart	ENSSSAG00000051545	NA	ENSSSAT00000080783	614.135	-0.372405	0.0185478
Heart	ENSSSAG00000090887	NA	ENSSSAT00000241271	147.557	-0.358252	0.0432903
Heart	ENSSSAG00000116318	NA	ENSSSAT00000184587	877.968	-0.34203	0.0421217
Heart	ENSSSAG00000067160	NA	ENSSSAT00000120142	2504.14	-0.340152	0.00171034
Heart	ENSSSAG00000015815	NA	ENSSSAT00000131659	772.318	-0.31438	0.0493595
Heart	ENSSSAG00000003854	NA	ENSSSAT00000078067	580.88	-0.282854	0.0445322
Heart	ENSSSAG00000081424	NA	ENSSSAT00000155559	905.248	-0.170463	0.023084
Heart	ENSSSAG00000008532	NA	ENSSSAT00000234371	452.671	-0.137642	0.0341024
Heart	ENSSSAG00000002637	NA	ENSSSAT00000205550	72.8436	-0.128306	0.01698
Heart	ENSSSAG00000073861	NA	ENSSSAT00000132962	19.627	-0.115021	0.0273081
Heart	ENSSSAG00000002240	NA	ENSSSAT00000004803	17.91	-0.0980906	0.0159342
Heart	ENSSSAG00000068244	NA	ENSSSAT00000117285	35.2035	-0.0962171	0.0425764
Heart	ENSSSAG00000078313	NA	ENSSSAT00000146181	60.7464	-0.0953191	0.00319573
Heart	ENSSSAG00000007190	NA	ENSSSAT00000011370	29.9751	-0.059188	0.00114989
Heart	ENSSSAG00000072917	NA	ENSSSAT00000132550	36.4706	-0.0578594	0.0136572
Heart	ENSSSAG00000077274	NA	ENSSSAT00000143062	149.247	-0.0535919	0.000816562
Heart	ENSSSAG00000059035	NA	ENSSSAT00000103129	20.909	-0.0473399	0.0287673
Heart	ENSSSAG00000056753	NA	ENSSSAT00000092408	43.6561	-0.0451275	0.0389759
Heart	ENSSSAG00000112871	NA	ENSSSAT00000222986	149.414	-0.0437914	0.0495409
Heart	ENSSSAG00000056466	NA	ENSSSAT00000091784	515.286	-0.0436081	0.0445872
Heart	ENSSSAG00000076008	NA	ENSSSAT00000144239	43.0897	-0.0404983	0.0210241
Heart	ENSSSAG00000111958	NA	ENSSSAT00000198709	46.7749	-0.0399091	1.29e-05
Heart	ENSSSAG00000047782	NA	ENSSSAT00000074337	59.222	-0.0383432	0.0278963
Heart	ENSSSAG00000048397	NA	ENSSSAT00000128615	44.7117	-0.0382273	1.97e-05
Heart	ENSSSAG00000080995	NA	ENSSSAT00000154318	68.1669	-0.0373945	3.22e-06
Heart	ENSSSAG00000073509	NA	ENSSSAT00000184381	65.7365	-0.0372279	0.00947448
Heart	ENSSSAG00000068608	NA	ENSSSAT00000118354	22.5861	-0.0367169	0.0402195
Heart	ENSSSAG00000093209	NA	ENSSSAT00000002040	24.1789	-0.0358343	0.000395752
Heart	ENSSSAG00000042878	NA	ENSSSAT00000066338	28.1013	-0.0357803	0.000235038
Heart	ENSSSAG00000103327	NA	ENSSSAT00000212537	86.4843	-0.0340489	2.56e-06
Heart	ENSSSAG00000118954	NA	ENSSSAT00000238660	26.0877	-0.0337095	0.00037569
Heart	ENSSSAG00000105864	NA	ENSSSAT00000162485	118.51	-0.0332294	0.0348901
Heart	ENSSSAG00000090080	NA	ENSSSAT00000185793	847.68	-0.032397	0.0421292
Heart	ENSSSAG00000111805	NA	ENSSSAT00000199523	24.0475	-0.0312547	0.000815896
Heart	ENSSSAG00000080013	NA	ENSSSAT00000151190	155.478	-0.0304062	0.0235588
Heart	ENSSSAG00000114836	NA	ENSSSAT00000180861	115.654	-0.0300114	0.0185678
Heart	ENSSSAG00000085087	NA	ENSSSAT00000012077	44.5699	-0.0296241	0.0133714
Heart	ENSSSAG00000098238	NA	ENSSSAT00000212463	234.426	-0.0293145	0.00461793
Heart	ENSSSAG00000062962	NA	ENSSSAT00000223715	163.226	-0.0286236	0.0125644
Heart	ENSSSAG00000045995	NA	ENSSSAT00000082830	93.6307	-0.0282443	5.34e-05
Heart	ENSSSAG00000097554	NA	ENSSSAT00000196877	45.9042	-0.0273332	0.0278295
Heart	ENSSSAG00000041335	NA	ENSSSAT00000076765	130.251	-0.0262805	0.0215043
Heart	ENSSSAG00000095315	NA	ENSSSAT00000225004	185.481	-0.0248946	0.016509
Heart	ENSSSAG00000045875	NA	ENSSSAT00000069634	50.0491	-0.0248307	0.0260895
Heart	ENSSSAG00000009988	NA	ENSSSAT00000022305	149.458	-0.0222254	0.0254812
Heart	ENSSSAG00000007822	NA	ENSSSAT00000017531	281.849	-0.0212705	0.0137622
Heart	ENSSSAG00000068006	NA	ENSSSAT00000123490	703.957	-0.0211621	0.00367889
Heart	ENSSSAG00000003665	NA	ENSSSAT00000009290	63.7304	-0.0200753	0.0445322
Heart	ENSSSAG00000004750	NA	ENSSSAT00000010185	170.224	-0.0179069	0.0349116
Heart	ENSSSAG00000111022	NA	ENSSSAT00000191442	75.2077	-0.0165437	0.0422377
Heart	ENSSSAG00000066067	NA	ENSSSAT00000114412	28.3726	-0.0163073	0.0245848
Heart	ENSSSAG00000038733	NA	ENSSSAT00000228904	278.723	-0.0161931	0.0473758
Heart	ENSSSAG00000073534	NA	ENSSSAT00000132068	44.3507	-0.0148887	0.0137006
Heart	ENSSSAG00000005331	NA	ENSSSAT00000014593	104.858	-0.0146676	0.002499
Heart	ENSSSAG00000067289	NA	ENSSSAT00000114536	26.7547	-0.0145321	0.0291791
Heart	ENSSSAG00000047867	NA	ENSSSAT00000239179	79.2049	-0.0145228	0.00602403
Heart	ENSSSAG00000044871	NA	ENSSSAT00000112034	45.9721	-0.0144228	0.0128541
Heart	ENSSSAG00000072917	NA	ENSSSAT00000132888	26.4066	-0.0141561	0.0292071
Heart	ENSSSAG00000121090	NA	ENSSSAT00000197385	24.838	-0.0140103	0.0365263
Heart	ENSSSAG00000056533	NA	ENSSSAT00000096907	79.6994	-0.0140031	0.00598565
Heart	ENSSSAG00000111360	NA	ENSSSAT00000248591	30.5789	-0.0138146	0.0249566
Heart	ENSSSAG00000069267	NA	ENSSSAT00000139014	528.601	-0.00985045	0.0445322
Heart	ENSSSAG00000007798	NA	ENSSSAT00000221349	152.386	-0.00825446	1.69e-14
Heart	ENSSSAG00000020652	NA	ENSSSAT00000039233	53.7647	-0.00779313	2.72e-12
Heart	ENSSSAG00000063595	NA	ENSSSAT00000246369	56.9373	-0.00778384	2.72e-12
Heart	ENSSSAG00000002696	NA	ENSSSAT00000005725	45.2526	-0.00777371	3.45e-12
Heart	ENSSSAG00000003244	NA	ENSSSAT00000159181	103.466	-0.00775345	3.51e-13
Heart	ENSSSAG00000056659	NA	ENSSSAT00000078143	75.6388	0.00806299	3.45e-12
Heart	ENSSSAG00000006906	NA	ENSSSAT00000183191	94.5428	0.00807563	1.84e-12
Heart	ENSSSAG00000038579	NA	ENSSSAT00000059557	219.031	0.00807881	1.46e-13
Heart	ENSSSAG00000068729	NA	ENSSSAT00000121380	211.025	0.00855471	0.0148043
Heart	ENSSSAG00000101950	NA	ENSSSAT00000213169	20.5803	0.0134093	0.048155
Heart	ENSSSAG00000072132	NA	ENSSSAT00000143201	20.9427	0.0135956	0.0421108
Heart	ENSSSAG00000072551	NA	ENSSSAT00000130015	26.0422	0.0139994	0.0278547
Heart	ENSSSAG00000109365	NA	ENSSSAT00000223141	26.611	0.0142915	0.0254812
Heart	ENSSSAG00000087514	NA	ENSSSAT00000164257	66.4904	0.0146905	0.00567313
Heart	ENSSSAG00000065807	NA	ENSSSAT00000111057	95.4182	0.0147401	0.00278801
Heart	ENSSSAG00000064271	NA	ENSSSAT00000106533	37.0904	0.0149708	0.0155653
Heart	ENSSSAG00000070633	NA	ENSSSAT00000165180	25.3178	0.0152102	0.0252432
Heart	ENSSSAG00000058700	NA	ENSSSAT00000204170	63.2549	0.015626	0.0432903
Heart	ENSSSAG00000071763	NA	ENSSSAT00000127237	27.3201	0.0162744	0.023789
Heart	ENSSSAG00000110540	NA	ENSSSAT00000160954	28.8301	0.0164127	0.0188063
Heart	ENSSSAG00000098888	NA	ENSSSAT00000188371	143.411	0.0176445	0.0459228
Heart	ENSSSAG00000012871	NA	ENSSSAT00000026461	109.163	0.020781	0.0359707
Heart	ENSSSAG00000086305	NA	ENSSSAT00000084423	70.3159	0.0232869	0.0364561
Heart	ENSSSAG00000116233	NA	ENSSSAT00000228201	127.326	0.0242547	0.0113391
Heart	ENSSSAG00000001126	NA	ENSSSAT00000129772	70.0588	0.0280897	0.0369243
Heart	ENSSSAG00000054728	NA	ENSSSAT00000215864	32.9823	0.0309291	0.0247102
Heart	ENSSSAG00000083255	NA	ENSSSAT00000190953	103.953	0.0311384	0.0308998
Heart	ENSSSAG00000047126	NA	ENSSSAT00000073909	75.4911	0.0312317	0.015274
Heart	ENSSSAG00000003169	NA	ENSSSAT00000253819	30.8549	0.0483037	0.0374357
Heart	ENSSSAG00000101893	NA	ENSSSAT00000247124	106.998	0.0599305	0.0442417
Heart	ENSSSAG00000092011	NA	ENSSSAT00000228872	599.584	0.213199	0.0286081
Heart	ENSSSAG00000004766	NA	ENSSSAT00000010212	1284.02	0.241367	0.0357679
Heart	ENSSSAG00000088379	NA	ENSSSAT00000202703	1680.65	0.242311	0.00828413
Heart	ENSSSAG00000003765	NA	ENSSSAT00000217846	523.017	0.25402	0.0174076
Heart	ENSSSAG00000046930	NA	ENSSSAT00000074307	299.007	0.267905	0.0469818
Heart	ENSSSAG00000090373	NA	ENSSSAT00000207398	1293.82	0.269739	0.0485589
Heart	ENSSSAG00000096304	NA	ENSSSAT00000229520	325.239	0.269887	0.0454941
Heart	ENSSSAG00000044191	NA	ENSSSAT00000065768	6753.51	0.282094	0.00277875
Heart	ENSSSAG00000068519	NA	ENSSSAT00000244053	254.399	0.285489	0.0159342
Heart	ENSSSAG00000086381	NA	ENSSSAT00000217395	403.495	0.295784	0.0395621
Heart	ENSSSAG00000069505	NA	ENSSSAT00000120771	6847.58	0.306688	0.00696859
Heart	ENSSSAG00000073308	NA	ENSSSAT00000131420	6982.31	0.307408	0.0230314
Heart	ENSSSAG00000105393	NA	ENSSSAT00000209099	559.15	0.310597	0.0137622
Heart	ENSSSAG00000076849	NA	ENSSSAT00000141731	156.275	0.310806	0.0353394
Heart	ENSSSAG00000005944	NA	ENSSSAT00000012855	15079.1	0.311827	0.0131007
Heart	ENSSSAG00000093700	NA	ENSSSAT00000124757	1753.71	0.314909	0.0102385
Heart	ENSSSAG00000040446	NA	ENSSSAT00000014134	28893.5	0.315686	0.013817
Heart	ENSSSAG00000046230	NA	ENSSSAT00000070520	630.591	0.321049	0.00254156
Heart	ENSSSAG00000075809	NA	ENSSSAT00000138643	263.784	0.3214	0.02583
Heart	ENSSSAG00000049829	NA	ENSSSAT00000021867	6192.77	0.321792	0.0185836
Heart	ENSSSAG00000107836	NA	ENSSSAT00000171516	1842.07	0.325783	0.048934
Heart	ENSSSAG00000040371	NA	ENSSSAT00000057196	942.659	0.327067	0.00442269
Heart	ENSSSAG00000078619	NA	ENSSSAT00000147028	8061.38	0.330085	0.0414128
Heart	ENSSSAG00000085929	NA	ENSSSAT00000196101	256.44	0.330849	0.0196217
Heart	ENSSSAG00000007965	NA	ENSSSAT00000017671	6727.08	0.336815	0.0210091
Heart	ENSSSAG00000073777	NA	ENSSSAT00000132787	14350.9	0.337898	0.0259931
Heart	ENSSSAG00000072884	NA	ENSSSAT00000238680	9484.45	0.338017	0.0215915
Heart	ENSSSAG00000071672	NA	ENSSSAT00000126659	572.154	0.353135	0.0378596
Heart	ENSSSAG00000042831	NA	ENSSSAT00000062785	4975.97	0.353782	0.0173389
Heart	ENSSSAG00000066189	NA	ENSSSAT00000111628	203.334	0.354468	0.0210761
Heart	ENSSSAG00000077778	NA	ENSSSAT00000144585	217.625	0.354631	0.0491246
Heart	ENSSSAG00000026076	NA	ENSSSAT00000041045	9986.31	0.356294	0.0359496
Heart	ENSSSAG00000078845	NA	ENSSSAT00000216888	595.019	0.356686	0.0399598
Heart	ENSSSAG00000040128	NA	ENSSSAT00000056753	385.033	0.356858	0.0202166
Heart	ENSSSAG00000056402	NA	ENSSSAT00000091609	5882.71	0.357836	0.000135459
Heart	ENSSSAG00000121227	NA	ENSSSAT00000212296	2607.36	0.360879	0.0220622
Heart	ENSSSAG00000107070	NA	ENSSSAT00000217204	139.502	0.364471	0.0445872
Heart	ENSSSAG00000040727	NA	ENSSSAT00000057830	587.636	0.366618	0.0148043
Heart	ENSSSAG00000004750	NA	ENSSSAT00000235258	373.324	0.371344	0.0227878
Heart	ENSSSAG00000042048	NA	ENSSSAT00000060893	10186	0.371494	0.00199042
Heart	ENSSSAG00000100553	NA	ENSSSAT00000188355	644.624	0.372195	0.00443629
Heart	ENSSSAG00000084613	NA	ENSSSAT00000165734	2604.75	0.372484	0.0118788
Heart	ENSSSAG00000091396	NA	ENSSSAT00000160386	379.351	0.372753	0.00421759
Heart	ENSSSAG00000001037	NA	ENSSSAT00000227007	866.782	0.374798	0.0453267
Heart	ENSSSAG00000000689	NA	ENSSSAT00000001252	9234.12	0.376287	0.000578164
Heart	ENSSSAG00000114797	NA	ENSSSAT00000196790	659.269	0.383626	0.0275501
Heart	ENSSSAG00000109892	NA	ENSSSAT00000207128	8006.24	0.385792	0.0255201
Heart	ENSSSAG00000056994	NA	ENSSSAT00000160078	441.196	0.387771	0.0399598
Heart	ENSSSAG00000055046	NA	ENSSSAT00000088277	641.007	0.389739	0.0271809
Heart	ENSSSAG00000055845	NA	ENSSSAT00000098003	476.32	0.396476	0.00713155
Heart	ENSSSAG00000110535	NA	ENSSSAT00000182665	330.059	0.396886	0.0285573
Heart	ENSSSAG00000080005	NA	ENSSSAT00000151125	475.472	0.396958	0.0430052
Heart	ENSSSAG00000069798	NA	ENSSSAT00000121983	369.514	0.398686	0.0088383
Heart	ENSSSAG00000116373	NA	ENSSSAT00000242236	429.648	0.400711	0.045259
Heart	ENSSSAG00000047398	NA	ENSSSAT00000073123	817.955	0.400874	0.0374357
Heart	ENSSSAG00000071322	NA	ENSSSAT00000125671	5660.63	0.402876	0.0221735
Heart	ENSSSAG00000066243	NA	ENSSSAT00000111671	281.04	0.403457	0.0159342
Heart	ENSSSAG00000078329	NA	ENSSSAT00000146193	8749.72	0.405804	0.000304235
Heart	ENSSSAG00000001506	NA	ENSSSAT00000003136	15662.5	0.406183	0.00326926
Heart	ENSSSAG00000107288	NA	ENSSSAT00000167917	938.637	0.409992	0.00608724
Heart	ENSSSAG00000084429	NA	ENSSSAT00000201244	1194.52	0.412542	0.0219352
Heart	ENSSSAG00000120943	NA	ENSSSAT00000235139	338.494	0.41282	0.0297132
Heart	ENSSSAG00000049726	NA	ENSSSAT00000231701	625.335	0.415793	0.00199042
Heart	ENSSSAG00000067401	NA	ENSSSAT00000114884	326.676	0.417129	0.0485589
Heart	ENSSSAG00000080927	NA	ENSSSAT00000202455	1094.86	0.419379	0.0355727
Heart	ENSSSAG00000116903	NA	ENSSSAT00000166269	378.044	0.425738	0.000247099
Heart	ENSSSAG00000100294	NA	ENSSSAT00000136070	11912.9	0.437878	0.000377686
Heart	ENSSSAG00000024307	NA	ENSSSAT00000040010	9670.81	0.4398	0.00566334
Heart	ENSSSAG00000064642	NA	ENSSSAT00000107653	5019.37	0.441297	0.000154708
Heart	ENSSSAG00000098753	NA	ENSSSAT00000193354	201.183	0.442101	0.0131007
Heart	ENSSSAG00000007063	NA	ENSSSAT00000015267	274.412	0.448992	0.0242539
Heart	ENSSSAG00000059346	NA	ENSSSAT00000213476	994.972	0.459074	0.0247102
Heart	ENSSSAG00000086818	NA	ENSSSAT00000230578	142.122	0.465345	0.0257229
Heart	ENSSSAG00000085375	NA	ENSSSAT00000209787	512.074	0.465458	0.00305846
Heart	ENSSSAG00000101552	NA	ENSSSAT00000179312	469.913	0.468199	0.0243504
Heart	ENSSSAG00000000556	NA	ENSSSAT00000001024	1337.86	0.468663	0.026278
Heart	ENSSSAG00000092554	NA	ENSSSAT00000192405	221.589	0.470834	0.0259846
Heart	ENSSSAG00000097009	NA	ENSSSAT00000187982	721.725	0.472406	0.0110498
Heart	ENSSSAG00000064317	NA	ENSSSAT00000106743	7563.22	0.47352	0.00550772
Heart	ENSSSAG00000113097	NA	ENSSSAT00000177241	103.164	0.475153	0.0312874
Heart	ENSSSAG00000080530	NA	ENSSSAT00000157946	106.937	0.476514	0.0469881
Heart	ENSSSAG00000112300	NA	ENSSSAT00000189478	138.766	0.482784	0.0202232
Heart	ENSSSAG00000122032	NA	ENSSSAT00000235292	855.005	0.49266	0.0113391
Heart	ENSSSAG00000048880	NA	ENSSSAT00000241361	292.952	0.493452	0.00324849
Heart	ENSSSAG00000090761	NA	ENSSSAT00000230671	128.608	0.500637	0.0267609
Heart	ENSSSAG00000105647	NA	ENSSSAT00000207817	247.974	0.503121	0.0414112
Heart	ENSSSAG00000054460	NA	ENSSSAT00000086881	199.636	0.508477	0.0424899
Heart	ENSSSAG00000006134	NA	ENSSSAT00000013279	1974.78	0.508799	2.91e-06
Heart	ENSSSAG00000064636	NA	ENSSSAT00000167881	741.572	0.51114	0.000304235
Heart	ENSSSAG00000121467	NA	ENSSSAT00000245258	121.081	0.515082	0.0206336
Heart	ENSSSAG00000115609	NA	ENSSSAT00000130213	156.602	0.521275	0.0371145
Heart	ENSSSAG00000000128	NA	ENSSSAT00000000228	786.852	0.524501	1.78e-06
Heart	ENSSSAG00000040360	NA	ENSSSAT00000203213	72.0751	0.524985	0.049123
Heart	ENSSSAG00000007092	NA	ENSSSAT00000015328	115.063	0.533278	0.0371714
Heart	ENSSSAG00000120264	NA	ENSSSAT00000221887	186.801	0.535171	0.0319891
Heart	ENSSSAG00000087989	NA	ENSSSAT00000237785	172.963	0.537291	0.00621353
Heart	ENSSSAG00000119808	NA	ENSSSAT00000222385	168.979	0.547509	0.0483126
Heart	ENSSSAG00000112478	NA	ENSSSAT00000208033	90.9026	0.54762	0.000859148
Heart	ENSSSAG00000094498	NA	ENSSSAT00000190047	332.409	0.553901	0.0046488
Heart	ENSSSAG00000121715	NA	ENSSSAT00000212801	583.777	0.555733	0.00641029
Heart	ENSSSAG00000116401	NA	ENSSSAT00000246469	154.947	0.556125	0.0221625
Heart	ENSSSAG00000090296	NA	ENSSSAT00000235198	360.611	0.562271	0.00129698
Heart	ENSSSAG00000057845	NA	ENSSSAT00000094602	160.33	0.567138	0.00925961
Heart	ENSSSAG00000006134	NA	ENSSSAT00000013260	434.016	0.567995	0.000304571
Heart	ENSSSAG00000054237	NA	ENSSSAT00000171309	651.467	0.57276	0.00632265
Heart	ENSSSAG00000074889	NA	ENSSSAT00000137908	416.857	0.572812	0.021644
Heart	ENSSSAG00000092613	NA	ENSSSAT00000222184	284.134	0.58153	0.0413054
Heart	ENSSSAG00000111233	NA	ENSSSAT00000245698	756.119	0.582873	0.0319891
Heart	ENSSSAG00000085183	NA	ENSSSAT00000202561	97.5471	0.601562	0.0425877
Heart	ENSSSAG00000042591	NA	ENSSSAT00000251691	834.382	0.601695	0.0227874
Heart	ENSSSAG00000069554	NA	ENSSSAT00000145650	219.714	0.605311	0.0212637
Heart	ENSSSAG00000092676	NA	ENSSSAT00000225246	49.498	0.605482	0.0382131
Heart	ENSSSAG00000041995	NA	ENSSSAT00000060743	119.335	0.60648	0.0136572
Heart	ENSSSAG00000065014	NA	ENSSSAT00000108509	5161.41	0.608867	0.00508692
Heart	ENSSSAG00000002485	NA	ENSSSAT00000170720	153.322	0.612895	0.0213026
Heart	ENSSSAG00000043325	NA	ENSSSAT00000063922	52.3911	0.622674	0.0249566
Heart	ENSSSAG00000094999	NA	ENSSSAT00000176219	416.554	0.624525	0.00135562
Heart	ENSSSAG00000015544	NA	ENSSSAT00000028797	1376.37	0.632059	0.0110498
Heart	ENSSSAG00000113626	NA	ENSSSAT00000193686	96.7803	0.636368	0.0445872
Heart	ENSSSAG00000078619	NA	ENSSSAT00000147020	421.187	0.643826	4.35e-05
Heart	ENSSSAG00000007260	NA	ENSSSAT00000020183	122.785	0.649772	0.0140606
Heart	ENSSSAG00000097114	NA	ENSSSAT00000213419	155.543	0.657973	0.0151707
Heart	ENSSSAG00000088515	NA	ENSSSAT00000233180	116.431	0.664292	0.020345
Heart	ENSSSAG00000002415	NA	ENSSSAT00000005144	55.2639	0.664703	0.0325443
Heart	ENSSSAG00000118794	NA	ENSSSAT00000170485	139.917	0.674136	0.0038969
Heart	ENSSSAG00000065991	NA	ENSSSAT00000110993	5264.29	0.675813	0.00135464
Heart	ENSSSAG00000081501	NA	ENSSSAT00000155808	539.317	0.690414	0.0190893
Heart	ENSSSAG00000001448	NA	ENSSSAT00000002983	200.281	0.694098	0.017468
Heart	ENSSSAG00000004774	NA	ENSSSAT00000232737	202.837	0.698683	0.0485589
Heart	ENSSSAG00000001458	NA	ENSSSAT00000003001	147.766	0.706855	0.0118788
Heart	ENSSSAG00000064516	NA	ENSSSAT00000107727	544.883	0.708156	0.0303707
Heart	ENSSSAG00000006662	NA	ENSSSAT00000129678	117.468	0.70986	0.039971
Heart	ENSSSAG00000005332	NA	ENSSSAT00000011466	175.359	0.714303	0.0257229
Heart	ENSSSAG00000059242	NA	ENSSSAT00000097146	1073.92	0.716655	0.00641029
Heart	ENSSSAG00000074035	NA	ENSSSAT00000229629	54.946	0.72733	0.0192445
Heart	ENSSSAG00000085520	NA	ENSSSAT00000210919	981.262	0.728212	0.0413377
Heart	ENSSSAG00000106362	NA	ENSSSAT00000162744	67285.6	0.730597	0.0241513
Heart	ENSSSAG00000080743	NA	ENSSSAT00000153521	151.098	0.737845	0.0343913
Heart	ENSSSAG00000065014	NA	ENSSSAT00000108489	139.685	0.739838	0.0190268
Heart	ENSSSAG00000099141	NA	ENSSSAT00000251737	1434.11	0.75291	0.0114331
Heart	ENSSSAG00000075495	NA	ENSSSAT00000137694	125.302	0.755909	0.0288145
Heart	ENSSSAG00000115529	NA	ENSSSAT00000193764	31.1215	0.789726	0.0355727
Heart	ENSSSAG00000039397	NA	ENSSSAT00000077920	470.892	0.790243	0.0273091
Heart	ENSSSAG00000090937	NA	ENSSSAT00000019461	890.313	0.79651	0.0314926
Heart	ENSSSAG00000115374	NA	ENSSSAT00000189959	91.5917	0.797961	0.0174076
Heart	ENSSSAG00000068636	NA	ENSSSAT00000118431	221.335	0.798859	0.00883274
Heart	ENSSSAG00000094014	NA	ENSSSAT00000181456	70.1625	0.803412	0.0185104
Heart	ENSSSAG00000078575	NA	ENSSSAT00000223087	129.636	0.80453	0.0195089
Heart	ENSSSAG00000081969	NA	ENSSSAT00000186609	249.116	0.813051	0.00788144
Heart	ENSSSAG00000093382	NA	ENSSSAT00000208305	91.1247	0.83685	0.0449091
Heart	ENSSSAG00000115007	NA	ENSSSAT00000161260	112.638	0.862821	0.00341964
Heart	ENSSSAG00000108728	NA	ENSSSAT00000246961	1910.48	0.866281	0.0469286
Heart	ENSSSAG00000088475	NA	ENSSSAT00000219739	52.5928	0.891971	0.013817
Heart	ENSSSAG00000121776	NA	ENSSSAT00000200372	90.1495	0.938797	0.0181595
Heart	ENSSSAG00000095460	NA	ENSSSAT00000216793	60.2844	0.940779	0.0496027
Heart	ENSSSAG00000009203	NA	ENSSSAT00000050635	169.419	0.974994	0.0480729
Heart	ENSSSAG00000116103	NA	ENSSSAT00000210141	31.3786	0.998145	0.0483126
Heart	ENSSSAG00000066193	NA	ENSSSAT00000112408	91.822	1.02726	0.0221864
Heart	ENSSSAG00000080424	NA	ENSSSAT00000152434	69.3446	1.04714	0.0348901
Heart	ENSSSAG00000077051	NA	ENSSSAT00000142741	143.522	1.1071	0.0364561
Heart	ENSSSAG00000098791	NA	ENSSSAT00000164816	93.4425	1.11499	0.0285573
Heart	ENSSSAG00000047444	NA	ENSSSAT00000091065	791.469	1.11604	0.0312874
Heart	ENSSSAG00000077147	NA	ENSSSAT00000143135	146.85	1.14799	0.0414112
Heart	ENSSSAG00000081940	NA	ENSSSAT00000226349	61.5692	1.15901	0.0273091
Heart	ENSSSAG00000053914	NA	ENSSSAT00000086005	139.792	1.16441	0.0364561
Heart	ENSSSAG00000109848	NA	ENSSSAT00000217609	1434.6	1.17712	0.00718837
Heart	ENSSSAG00000113917	NA	ENSSSAT00000177488	119.997	1.22599	0.0423409
Heart	ENSSSAG00000075155	NA	ENSSSAT00000237496	38.6277	1.24303	0.00228148
Heart	ENSSSAG00000103136	NA	ENSSSAT00000211335	134.448	1.27663	0.048349
Heart	ENSSSAG00000044417	NA	ENSSSAT00000072654	744.158	1.29286	0.014946
Heart	ENSSSAG00000065996	NA	ENSSSAT00000110987	293.644	1.36519	0.0164577
Heart	ENSSSAG00000065996	NA	ENSSSAT00000110991	869.25	1.49457	0.000398072
Heart	ENSSSAG00000107126	NA	ENSSSAT00000164649	42.2883	1.82588	0.0361851
Heart	ENSSSAG00000059640	NA	ENSSSAT00000097884	349.253	1.87669	0.013096
Heart	ENSSSAG00000038850	NA	ENSSSAT00000054320	22.7052	2.03082	0.0143889
Heart	ENSSSAG00000096137	NA	ENSSSAT00000188897	120.559	2.18405	0.0119464
Heart	ENSSSAG00000110697	NA	ENSSSAT00000216640	46.7223	3.04681	0.00361728
Heart	ENSSSAG00000003706	NA	ENSSSAT00000223617	114.783	4.95223	0.0167931
Heart	ENSSSAG00000058783	NA	ENSSSAT00000096888	50.6479	5.38909	0.0144168
Heart	ENSSSAG00000070377	NA	ENSSSAT00000123095	30.2444	9.74939	0.000195698
Heart	ENSSSAG00000072574	NA	ENSSSAT00000185436	34.497	10.442	1.17e-11
Heart	ENSSSAG00000108147	NA	ENSSSAT00000236417	46.1345	10.6072	3.09e-05
Heart	ENSSSAG00000072917	NA	ENSSSAT00000132921	52.2482	10.8261	1.06e-05
Heart	ENSSSAG00000110512	NA	ENSSSAT00000211084	68.2885	11.2942	3.22e-06
Heart	ENSSSAG00000003038	NA	ENSSSAT00000012499	109.37	11.5334	0.00196694
Heart	ENSSSAG00000059264	NA	ENSSSAT00000097263	84.8535	11.6574	1.05e-06
Heart	ENSSSAG00000004003	NA	ENSSSAT00000011313	92.9782	11.7843	1.63e-06
Heart	ENSSSAG00000056633	NA	ENSSSAT00000060110	157.931	12.0761	0.000925292
Heart	ENSSSAG00000041584	NA	ENSSSAT00000060521	134.394	12.4018	5.65e-08
Heart	ENSSSAG00000114732	NADK	ENSSSAT00000190271	437.438	0.0153732	0.0370835
Heart	ENSSSAG00000069298	NADK2	ENSSSAT00000120195	606.366	-0.471562	0.0186902
Heart	ENSSSAG00000074237	napaa	ENSSSAT00000134257	183.394	0.479431	0.034268
Heart	ENSSSAG00000009157	ncor1	ENSSSAT00000072565	676.047	-0.0219531	0.00478309
Heart	ENSSSAG00000008028	ncor2	ENSSSAT00000248830	154.48	-0.955466	0.0220572
Heart	ENSSSAG00000061598	ndfip1	ENSSSAT00000101629	209.902	0.0222598	0.0086064
Heart	ENSSSAG00000081486	ndufa10	ENSSSAT00000155748	2491.51	-0.683156	0.0149259
Heart	ENSSSAG00000080463	ndufaf3	ENSSSAT00000152573	486.959	0.290713	0.0390108
Heart	ENSSSAG00000074353	ndufs6	ENSSSAT00000168002	576.965	-0.56207	0.0423423
Heart	ENSSSAG00000003745	ndufs8a	ENSSSAT00000008161	2022.83	-0.655934	0.0241687
Heart	ENSSSAG00000120928	ndufs8a	ENSSSAT00000216971	5167.3	-0.637855	0.0114139
Heart	ENSSSAG00000076675	nfil3	ENSSSAT00000141210	629.22	0.325721	0.0257229
Heart	ENSSSAG00000099524	nfil3-5	ENSSSAT00000207988	606.276	1.41364	0.00319573
Heart	ENSSSAG00000065078	nfkb2	ENSSSAT00000111065	49.0864	-10.9938	3.48e-17
Heart	ENSSSAG00000065078	nfkb2	ENSSSAT00000110806	36.6981	10.1645	8.25e-05
Heart	ENSSSAG00000106218	nkain1	ENSSSAT00000200210	295.032	0.54942	0.00487047
Heart	ENSSSAG00000066482	nmd3	ENSSSAT00000112382	616.593	0.373674	0.01761
Heart	ENSSSAG00000078190	nmd3	ENSSSAT00000145730	973.248	0.464567	0.00378645
Heart	ENSSSAG00000095565	nmnat3	ENSSSAT00000004436	39.8451	-0.955588	0.0217365
Heart	ENSSSAG00000041502	nolc1	ENSSSAT00000059634	1036.74	-0.484635	0.0234717
Heart	ENSSSAG00000049830	nop56	ENSSSAT00000077810	980.986	0.437584	0.04534
Heart	ENSSSAG00000075825	nrd1b	ENSSSAT00000143856	221.507	-0.6741	0.00817034
Heart	ENSSSAG00000075825	nrd1b	ENSSSAT00000143867	619.469	-0.58659	0.04688
Heart	ENSSSAG00000075825	nrd1b	ENSSSAT00000143877	457.598	0.78936	0.0160059
Heart	ENSSSAG00000106914	nsfl1c	ENSSSAT00000105066	506.614	-0.639397	0.000135339
Heart	ENSSSAG00000118708	nsfl1c	ENSSSAT00000015398	870.193	-0.324133	0.046188
Heart	ENSSSAG00000121644	nt5c1aa	ENSSSAT00000240441	75.9021	0.031568	0.0286081
Heart	ENSSSAG00000078114	nup98	ENSSSAT00000149466	366.505	-0.483314	0.000241003
Heart	ENSSSAG00000050044	nxf1a	ENSSSAT00000080607	333.484	0.700815	0.00637821
Heart	ENSSSAG00000047059	oaz2a	ENSSSAT00000072216	6526.65	0.660326	0.0122998
Heart	ENSSSAG00000067836	osbpl6	ENSSSAT00000123556	25.6322	-1.3413	0.0440154
Heart	ENSSSAG00000066850	osbpl9	ENSSSAT00000120621	449.112	0.509778	0.00476345
Heart	ENSSSAG00000005924	oxa1l	ENSSSAT00000012823	419.844	-0.687775	0.010408
Heart	ENSSSAG00000005924	oxa1l	ENSSSAT00000012812	553.674	-0.425418	0.0470378
Heart	ENSSSAG00000052041	p4ha1b	ENSSSAT00000087945	522.476	-1.13247	0.0349116
Heart	ENSSSAG00000079199	padi2	ENSSSAT00000172328	275.166	13.88	2.38e-24
Heart	ENSSSAG00000066262	pals1a	ENSSSAT00000111954	125.979	-0.513107	0.0273091
Heart	ENSSSAG00000078629	papss2b	ENSSSAT00000147772	144.386	0.505929	0.0137006
Heart	ENSSSAG00000084785	PCMT1	ENSSSAT00000135531	1891.81	0.385211	0.0243504
Heart	ENSSSAG00000007012	pdcd2	ENSSSAT00000173381	67.7494	0.79351	0.0116465
Heart	ENSSSAG00000058071	PDCL3	ENSSSAT00000094983	4332	0.456095	0.0353237
Heart	ENSSSAG00000079401	PDCL3	ENSSSAT00000149342	837.21	0.540499	0.0084386
Heart	ENSSSAG00000040888	PDE4D	ENSSSAT00000069123	51.7119	-2.01594	2.14e-05
Heart	ENSSSAG00000046918	pdgfrb	ENSSSAT00000072086	63.0383	10.9591	2.2e-05
Heart	ENSSSAG00000000891	pdha1a	ENSSSAT00000002242	426.803	-0.783865	0.00168988
Heart	ENSSSAG00000000891	pdha1a	ENSSSAT00000151728	73.3444	-0.0188137	0.0406726
Heart	ENSSSAG00000058131	PDK1	ENSSSAT00000096174	136.08	-0.559753	0.0040095
Heart	ENSSSAG00000103129	pdlim7	ENSSSAT00000055597	336.513	-0.841366	0.0239854	x
Heart	ENSSSAG00000103129	pdlim7	ENSSSAT00000055521	1689.78	-0.579578	0.0273091	x
Heart	ENSSSAG00000006375	pdxkb	ENSSSAT00000235863	27.7532	-0.048559	0.0219352
Heart	ENSSSAG00000103526	pdzrn3b	ENSSSAT00000177891	133.319	0.0207452	0.0202232
Heart	ENSSSAG00000079454	pex14	ENSSSAT00000208747	321.573	-0.367186	0.0278295
Heart	ENSSSAG00000057994	pfkfb3	ENSSSAT00000095986	63.9027	-0.0211874	0.0371714
Heart	ENSSSAG00000067857	pfkmb	ENSSSAT00000140414	240.341	-0.00792294	2.67e-14	x	x
Heart	ENSSSAG00000078306	PFKP	ENSSSAT00000147145	1611.66	-1.34318	0.000306416	x
Heart	ENSSSAG00000078306	PFKP	ENSSSAT00000146585	1702.53	-1.05879	0.00378645	x
Heart	ENSSSAG00000008206	pgam1b	ENSSSAT00000186592	149.986	-0.682235	0.0453851
Heart	ENSSSAG00000062197	pgk	ENSSSAT00000101836	3113.98	-0.45606	0.0369646
Heart	ENSSSAG00000011384	pgk1	ENSSSAT00000028613	617.334	-0.927416	0.00326926
Heart	ENSSSAG00000112860	pgm5	ENSSSAT00000126360	260.279	-0.683712	0.00199042
Heart	ENSSSAG00000040671	phb2b	ENSSSAT00000057843	2054.27	-0.735079	0.00367077
Heart	ENSSSAG00000104588	pik3ip1	ENSSSAT00000212030	3641.33	0.712563	0.0216209
Heart	ENSSSAG00000112918	PITRM1	ENSSSAT00000115318	1764.77	-0.513097	0.000235038
Heart	ENSSSAG00000003483	pkd2	ENSSSAT00000008655	435.173	-0.0138951	0.0288123
Heart	ENSSSAG00000068190	plbd1a	ENSSSAT00000117181	88.2438	1.78397	0.0220207
Heart	ENSSSAG00000047582	plxnb2b	ENSSSAT00000087579	69.219	-0.0144066	0.00724323
Heart	ENSSSAG00000079145	PLXND1	ENSSSAT00000013857	284.689	0.00997977	0.048637
Heart	ENSSSAG00000065319	pmpca	ENSSSAT00000112792	687.48	-0.650238	0.00367077
Heart	ENSSSAG00000053474	pmpcb	ENSSSAT00000108467	739.678	-0.686016	0.00812117
Heart	ENSSSAG00000054375	pno1	ENSSSAT00000086717	1924.42	0.609791	0.00305846
Heart	ENSSSAG00000042468	ppa6	ENSSSAT00000240961	54.8667	-0.0143623	0.0115315
Heart	ENSSSAG00000011597	ppan	ENSSSAT00000024626	1090.64	-0.348026	0.0316912
Heart	ENSSSAG00000064590	pparab	ENSSSAT00000107426	228.03	-0.895331	0.0334976
Heart	ENSSSAG00000108573	PPARGC1A	ENSSSAT00000121240	805.241	-0.721998	0.00341964
Heart	ENSSSAG00000072788	ppcs	ENSSSAT00000129885	211.607	-0.523234	0.0150523
Heart	ENSSSAG00000075415	PPIF	ENSSSAT00000137483	1030.14	-0.608385	0.023856
Heart	ENSSSAG00000098198	ppp1r1b	ENSSSAT00000207885	18.1335	0.0446454	0.0392848
Heart	ENSSSAG00000120388	ppp1r37	ENSSSAT00000239303	747.356	-0.353407	0.0342421
Heart	ENSSSAG00000095716	ppp1r3da	ENSSSAT00000210123	257.736	0.527262	0.0288145
Heart	ENSSSAG00000041666	PRIMPOL	ENSSSAT00000162488	172.417	0.499223	0.0473417
Heart	ENSSSAG00000114546	prkacab	ENSSSAT00000232902	93.3566	-0.961173	0.0146447
Heart	ENSSSAG00000046270	prpf38a	ENSSSAT00000216252	287.763	0.401958	0.0392848
Heart	ENSSSAG00000071484	psd7	ENSSSAT00000126101	696.379	0.305975	0.00346545
Heart	ENSSSAG00000096623	psmd1	ENSSSAT00000144873	298.25	-0.724996	0.001543
Heart	ENSSSAG00000075653	psmd9	ENSSSAT00000138102	1358.9	0.447667	0.0229092
Heart	ENSSSAG00000076091	psme3	ENSSSAT00000139601	234.301	-0.498706	0.0163874
Heart	ENSSSAG00000043370	PSME4	ENSSSAT00000182001	814.948	-0.868887	0.00199042
Heart	ENSSSAG00000108145	pstpip1b	ENSSSAT00000168981	566.916	0.323871	0.0343592
Heart	ENSSSAG00000085165	ptgesl	ENSSSAT00000223783	508.141	-0.487693	0.0421292
Heart	ENSSSAG00000085165	ptgesl	ENSSSAT00000217059	354.444	-0.470232	0.0148043
Heart	ENSSSAG00000002268	ptk2ab	ENSSSAT00000215409	737.014	0.551356	0.0380891
Heart	ENSSSAG00000008321	ptn	ENSSSAT00000018551	230.313	1.61095	2.38e-09
Heart	ENSSSAG00000005055	PTPRB	ENSSSAT00000010805	333.245	-1.11684	0.00487047
Heart	ENSSSAG00000031710	pwp1	ENSSSAT00000054736	27.5247	4.38373	0.000103216
Heart	ENSSSAG00000010242	pygma	ENSSSAT00000060617	365.953	-1.15999	0.0143979
Heart	ENSSSAG00000079289	pygma	ENSSSAT00000149278	1204.89	0.00857344	0.00843039
Heart	ENSSSAG00000077887	rab11bb	ENSSSAT00000144909	96.7467	0.765095	0.0137006
Heart	ENSSSAG00000076852	rab11fip4b	ENSSSAT00000141900	30.9377	-1.36216	0.0369243
Heart	ENSSSAG00000117512	rab1a	ENSSSAT00000210241	53.2246	0.823942	0.0125304
Heart	ENSSSAG00000072230	rab25b	ENSSSAT00000230175	456.008	0.393521	0.0375405
Heart	ENSSSAG00000106015	RAB27A	ENSSSAT00000194417	1791.34	0.475291	0.00558536
Heart	ENSSSAG00000108704	rab3db	ENSSSAT00000228415	900.639	0.289613	0.0116465
Heart	ENSSSAG00000084004	rab5b	ENSSSAT00000211299	98.1128	-0.766975	0.005494
Heart	ENSSSAG00000117122	rab6ba	ENSSSAT00000220951	153.451	0.023088	0.0269726
Heart	ENSSSAG00000080851	rad18	ENSSSAT00000153808	98.879	0.53713	0.00898031
Heart	ENSSSAG00000109898	rad21a	ENSSSAT00000209395	1235.61	-0.725057	5.35e-06
Heart	ENSSSAG00000005588	RASSF9	ENSSSAT00000011989	485.208	0.37974	0.0168345
Heart	ENSSSAG00000019789	rbm12bb	ENSSSAT00000093805	227.882	0.356399	0.00895391
Heart	ENSSSAG00000073793	rcc2	ENSSSAT00000132786	1463.97	0.389188	0.0219104
Heart	ENSSSAG00000069766	rcc2	ENSSSAT00000175559	171.395	0.471165	0.0361789
Heart	ENSSSAG00000096182	rhoga	ENSSSAT00000209473	54.6786	0.0148204	0.0131173
Heart	ENSSSAG00000046570	rhot1a	ENSSSAT00000071185	80.2865	-0.94959	0.0353237
Heart	ENSSSAG00000045784	rhpn2	ENSSSAT00000185765	228.047	-0.669123	0.0175116
Heart	ENSSSAG00000041761	rilpl1	ENSSSAT00000013105	230.503	-0.831442	0.0186467
Heart	ENSSSAG00000067618	riok2	ENSSSAT00000115531	442.346	0.316676	0.0413054
Heart	ENSSSAG00000015451	riok3	ENSSSAT00000032156	2009	0.334204	0.0475375
Heart	ENSSSAG00000067811	ripor1	ENSSSAT00000116284	47.2573	0.0135984	0.0138902
Heart	ENSSSAG00000120722	RL17	ENSSSAT00000071027	8611.97	0.261442	0.0345172
Heart	ENSSSAG00000044188	rl19	ENSSSAT00000116374	18148.9	0.353891	0.00643332
Heart	ENSSSAG00000060203	rl21	ENSSSAT00000098877	8574.41	0.300591	0.0196962
Heart	ENSSSAG00000076707	rl26	ENSSSAT00000141293	14398.2	0.370206	0.00367077
Heart	ENSSSAG00000047422	RL29	ENSSSAT00000073182	3886.72	0.536761	1.97e-05
Heart	ENSSSAG00000041527	RM46	ENSSSAT00000059608	585.255	-0.707236	0.00227957
Heart	ENSSSAG00000009309	rnaset2	ENSSSAT00000020430	587.622	0.378515	0.0432903
Heart	ENSSSAG00000040392	rnf113a	ENSSSAT00000002141	441.829	0.42262	0.032928
Heart	ENSSSAG00000001043	rnf113a	ENSSSAT00000002148	228.198	0.58889	0.0220207
Heart	ENSSSAG00000006565	rnf13	ENSSSAT00000195105	267.95	0.0211682	0.0139103
Heart	ENSSSAG00000097788	rnf146	ENSSSAT00000168971	361.898	0.324955	0.010617
Heart	ENSSSAG00000092349	rnls	ENSSSAT00000178632	127.81	-0.698093	0.00235997
Heart	ENSSSAG00000061383	rpain	ENSSSAT00000100675	291.169	0.427783	0.0234682
Heart	ENSSSAG00000054819	rpl10	ENSSSAT00000088045	3160.27	0.852048	0.00708859
Heart	ENSSSAG00000018086	RPL10A	ENSSSAT00000154026	7508.44	0.338509	0.0449091
Heart	ENSSSAG00000080922	RPL10A	ENSSSAT00000032034	2522.4	0.425674	0.00816675
Heart	ENSSSAG00000066776	rpl12	ENSSSAT00000113096	24252.8	0.353423	0.0473758
Heart	ENSSSAG00000003176	rpl13a	ENSSSAT00000006835	15146.2	0.310059	0.0126206
Heart	ENSSSAG00000067926	rpl19	ENSSSAT00000071486	6945.71	0.290643	0.0199036
Heart	ENSSSAG00000046726	rpl19	ENSSSAT00000071502	1690.52	0.335207	0.0184338
Heart	ENSSSAG00000067926	rpl19	ENSSSAT00000197348	6986.41	0.370517	0.0204338
Heart	ENSSSAG00000009468	rpl21	ENSSSAT00000020789	11043.2	0.355959	0.00829632
Heart	ENSSSAG00000070637	rpl22	ENSSSAT00000160927	2290.41	0.297788	0.0401207
Heart	ENSSSAG00000045463	rpl26	ENSSSAT00000068663	9102.67	0.417549	0.000913898
Heart	ENSSSAG00000066053	rpl30	ENSSSAT00000111206	17109.5	0.371796	0.0195386
Heart	ENSSSAG00000057006	rpl31	ENSSSAT00000092893	8585.03	0.303583	0.00162903
Heart	ENSSSAG00000098459	rpl31	ENSSSAT00000017445	12239.2	0.352866	0.0168345
Heart	ENSSSAG00000087271	rpl32	ENSSSAT00000231672	8225.17	0.292125	0.0162201
Heart	ENSSSAG00000075399	RPL35	ENSSSAT00000137429	7169.51	0.408697	0.00597144
Heart	ENSSSAG00000072189	RPL35	ENSSSAT00000171471	4459.34	0.420077	0.0374357
Heart	ENSSSAG00000002154	rpl39	ENSSSAT00000004674	3794.36	0.460077	0.00977108
Heart	ENSSSAG00000046371	rpl6	ENSSSAT00000070847	19113	0.287043	0.0437917
Heart	ENSSSAG00000044010	rpl7	ENSSSAT00000065681	17748.8	0.352563	0.021081
Heart	ENSSSAG00000054475	RPL7	ENSSSAT00000088008	6241.49	0.389167	0.0121626
Heart	ENSSSAG00000054475	RPL7	ENSSSAT00000088029	865.721	0.495745	0.000306416
Heart	ENSSSAG00000077632	rpl8	ENSSSAT00000144199	21719.7	0.277479	0.0297132
Heart	ENSSSAG00000103389	rps10	ENSSSAT00000227969	6052.53	0.393659	0.0116465
Heart	ENSSSAG00000062741	rps14	ENSSSAT00000102538	14713.3	0.362096	0.0211022
Heart	ENSSSAG00000056485	rps21	ENSSSAT00000091875	317.364	0.400847	0.0188063
Heart	ENSSSAG00000007090	rps23	ENSSSAT00000015348	15721.3	0.393942	0.00407228
Heart	ENSSSAG00000074553	rps24	ENSSSAT00000085787	12102.5	0.308119	0.0215915
Heart	ENSSSAG00000078018	RPS25	ENSSSAT00000145290	3054.69	0.287527	0.0421108
Heart	ENSSSAG00000065665	RPS25	ENSSSAT00000110136	11406	0.294018	0.0495494
Heart	ENSSSAG00000078018	RPS25	ENSSSAT00000145289	12532.2	0.369441	0.0233998
Heart	ENSSSAG00000052007	RPS3A	ENSSSAT00000166251	23344.4	0.282175	0.0297132
Heart	ENSSSAG00000069593	RPS3A	ENSSSAT00000121013	30690.4	0.305123	0.0285573
Heart	ENSSSAG00000069593	RPS3A	ENSSSAT00000180570	589.619	0.567933	0.0192635
Heart	ENSSSAG00000076506	rps7	ENSSSAT00000060905	11325.1	0.264357	0.0243504
Heart	ENSSSAG00000107958	RS17	ENSSSAT00000115820	4488.13	0.297349	0.0156594
Heart	ENSSSAG00000071862	RS27	ENSSSAT00000127211	413.645	0.501585	0.0215915
Heart	ENSSSAG00000071862	RS27	ENSSSAT00000127214	497.794	0.706481	0.000343232
Heart	ENSSSAG00000045815	RT07	ENSSSAT00000069509	430.554	-0.432269	0.0105417
Heart	ENSSSAG00000054675	RT31	ENSSSAT00000087345	943.715	-0.462454	0.0234682
Heart	ENSSSAG00000009267	RT35	ENSSSAT00000020394	940.868	-0.370622	0.0186902
Heart	ENSSSAG00000042491	rtf2	ENSSSAT00000174053	604.795	0.493284	0.0351072
Heart	ENSSSAG00000113417	rxrbb	ENSSSAT00000171128	3396.11	0.31824	0.0430453
Heart	ENSSSAG00000082318	S10I	ENSSSAT00000159643	7746.64	0.497664	0.0199155
Heart	ENSSSAG00000077367	s41a2	ENSSSAT00000144412	37.0301	10.2163	5.9e-05
Heart	ENSSSAG00000076968	samm50l	ENSSSAT00000142179	1935.4	-0.612292	0.00916778
Heart	ENSSSAG00000047895	samm50l	ENSSSAT00000242669	1330.41	-0.456589	0.0498283
Heart	ENSSSAG00000091496	SAP18	ENSSSAT00000148872	738.434	0.387517	0.0214747
Heart	ENSSSAG00000114554	sap18	ENSSSAT00000081027	1175.71	0.486597	0.0231175
Heart	ENSSSAG00000004112	scpep1	ENSSSAT00000202240	50.9297	-0.0290071	0.0496027
Heart	ENSSSAG00000004112	scpep1	ENSSSAT00000177080	51.733	10.8023	1.86e-05
Heart	ENSSSAG00000063357	SCRIB	ENSSSAT00000105846	81.9805	-0.600751	0.0499548
Heart	ENSSSAG00000121563	sdhdb	ENSSSAT00000222813	2371.25	-0.504176	0.00275793
Heart	ENSSSAG00000074760	sec31a	ENSSSAT00000146868	46.7392	-10.9605	5.16e-18
Heart	ENSSSAG00000006564	SETD5	ENSSSAT00000218526	360.029	-0.627924	0.005494
Heart	ENSSSAG00000068733	SFR11	ENSSSAT00000054852	43.9971	0.00798866	2.39e-11
Heart	ENSSSAG00000109288	si:ch211-157b11.12	ENSSSAT00000205056	107.18	0.587756	0.00913205
Heart	ENSSSAG00000120241	si:ch211-212o1.2	ENSSSAT00000243117	207.057	0.552413	0.0249566
Heart	ENSSSAG00000074712	si:ch211-215a10.4	ENSSSAT00000135555	754.337	-0.605049	0.0154913
Heart	ENSSSAG00000084385	si:ch211-215a10.4	ENSSSAT00000209360	808.645	-0.348924	0.0202166
Heart	ENSSSAG00000088182	si:ch73-21k16.4	ENSSSAT00000218420	134.045	-0.537934	0.0423163
Heart	ENSSSAG00000040632	siah2l	ENSSSAT00000209603	103.688	-0.629514	0.00883274
Heart	ENSSSAG00000058756	skip	ENSSSAT00000096336	216.84	0.584471	0.0204798
Heart	ENSSSAG00000051502	slc16a1a	ENSSSAT00000080609	79.0536	-2.34537	1.81e-06
Heart	ENSSSAG00000051502	slc16a1a	ENSSSAT00000123611	701.2	-0.678625	0.012852
Heart	ENSSSAG00000095162	slc25a10b	ENSSSAT00000205594	47.732	-0.0327729	0.0174118
Heart	ENSSSAG00000081708	SLC25A12	ENSSSAT00000156479	327.572	-0.834579	0.00846403
Heart	ENSSSAG00000007329	slc25a12	ENSSSAT00000056521	711.332	-0.632753	0.0473417
Heart	ENSSSAG00000077280	slc3a2b	ENSSSAT00000179273	363.665	0.431892	0.00839317
Heart	ENSSSAG00000099819	slc6a22.1	ENSSSAT00000086912	289.515	0.653323	0.0462169
Heart	ENSSSAG00000068263	slc6a6	ENSSSAT00000117589	1477.9	-0.751756	0.00392742
Heart	ENSSSAG00000068214	slc7a6os	ENSSSAT00000117176	460.695	0.358234	0.0297255
Heart	ENSSSAG00000001870	slc8a1a	ENSSSAT00000117568	2234.17	-1.28962	0.00242189
Heart	ENSSSAG00000103284	smad9	ENSSSAT00000218578	510.529	0.603008	0.0326064
Heart	ENSSSAG00000045598	smarca2	ENSSSAT00000073133	531.83	0.818326	0.0185678
Heart	ENSSSAG00000093389	smg1	ENSSSAT00000001458	642.784	-0.304943	0.00113521
Heart	ENSSSAG00000092642	smim12	ENSSSAT00000159178	447.868	-0.938044	6.86e-05
Heart	ENSSSAG00000077570	snrnp27	ENSSSAT00000143995	566.201	0.312151	0.00453097
Heart	ENSSSAG00000118778	sntb1	ENSSSAT00000229170	96.3586	0.750287	0.000434755	x
Heart	ENSSSAG00000010103	SOD1	ENSSSAT00000022245	2949.49	-0.543518	0.00162903
Heart	ENSSSAG00000061574	sp3a	ENSSSAT00000218066	620.298	0.242373	0.0309175
Heart	ENSSSAG00000097365	spink2.5	ENSSSAT00000165537	335.058	0.593169	0.0243504
Heart	ENSSSAG00000073942	SPTBN1	ENSSSAT00000144576	180.251	-0.762407	0.0489695
Heart	ENSSSAG00000044360	sqor	ENSSSAT00000066200	137.948	-0.0346909	1.29e-07
Heart	ENSSSAG00000044360	sqor	ENSSSAT00000066238	262.043	0.0158686	0.0249566
Heart	ENSSSAG00000049415	srl	ENSSSAT00000202953	3907.15	-0.527825	0.0483126
Heart	ENSSSAG00000004822	SRSF6	ENSSSAT00000010325	2190.37	0.381517	0.00339829
Heart	ENSSSAG00000068960	stard8	ENSSSAT00000119249	427.657	-0.680497	0.0179189
Heart	ENSSSAG00000080589	stat6	ENSSSAT00000234268	135.408	-12.6339	2.98e-24
Heart	ENSSSAG00000069098	steep1	ENSSSAT00000119637	419.021	0.32661	0.00341964
Heart	ENSSSAG00000068953	STMN1	ENSSSAT00000119220	202.567	0.74538	0.0101913
Heart	ENSSSAG00000107892	stx17	ENSSSAT00000216188	312.298	0.356554	0.0231201
Heart	ENSSSAG00000071226	stx7	ENSSSAT00000125391	453.577	0.325304	0.0357483
Heart	ENSSSAG00000079929	SUCLA2	ENSSSAT00000220907	229.214	-0.863147	0.0316912
Heart	ENSSSAG00000079929	SUCLA2	ENSSSAT00000151297	3052.99	-0.657098	0.0143979
Heart	ENSSSAG00000079929	SUCLA2	ENSSSAT00000151347	7031.17	-0.555789	0.0220207
Heart	ENSSSAG00000008139	suclg1	ENSSSAT00000018070	976.198	-0.764547	0.0174996
Heart	ENSSSAG00000047369	sumo1	ENSSSAT00000073045	766.147	0.236438	0.0127304
Heart	ENSSSAG00000064080	supv3l1	ENSSSAT00000095939	78.0227	-0.549543	0.048349
Heart	ENSSSAG00000059327	SYAP1	ENSSSAT00000097323	1416.48	0.345267	0.0188278
Heart	ENSSSAG00000057674	t53i2	ENSSSAT00000094179	1065.6	0.702174	0.00824143
Heart	ENSSSAG00000064172	TAF10	ENSSSAT00000106175	975.556	0.210221	0.0330571
Heart	ENSSSAG00000069610	taok3a	ENSSSAT00000122476	375.589	0.616885	0.0432903
Heart	ENSSSAG00000053115	tax1bp1a	ENSSSAT00000083888	294.251	-0.446831	0.010081
Heart	ENSSSAG00000078918	tbca	ENSSSAT00000147940	948.245	0.308751	0.00839317
Heart	ENSSSAG00000048037	tbl1x	ENSSSAT00000074543	598.047	0.423971	0.0112901
Heart	ENSSSAG00000051184	tbl1xr1b	ENSSSAT00000080051	70.7312	-0.795382	0.00713155
Heart	ENSSSAG00000060154	tcf3b	ENSSSAT00000099116	51.9203	-0.969068	0.013817
Heart	ENSSSAG00000120478	tdh	ENSSSAT00000156706	113.524	-1.0984	2.2e-05
Heart	ENSSSAG00000120478	tdh	ENSSSAT00000245498	58.3945	-1.01115	0.0151026
Heart	ENSSSAG00000076655	tefm	ENSSSAT00000228380	78.4447	-0.676814	0.0212728
Heart	ENSSSAG00000056252	TENM3	ENSSSAT00000122475	112.36	-1.44979	0.0296415
Heart	ENSSSAG00000084431	tex2	ENSSSAT00000244921	141.386	0.524842	0.0440412
Heart	ENSSSAG00000007060	TFAP4	ENSSSAT00000015245	193.303	0.5149	0.0410402
Heart	ENSSSAG00000040482	TFAP4	ENSSSAT00000057296	169.884	0.629246	0.00279403
Heart	ENSSSAG00000046354	thop1	ENSSSAT00000072344	188.403	-0.0205624	0.0349116
Heart	ENSSSAG00000075929	TIAM2	ENSSSAT00000139089	233.645	0.538055	0.00366516
Heart	ENSSSAG00000095383	tigara	ENSSSAT00000225776	51.649	-0.823659	0.0339668
Heart	ENSSSAG00000105306	TIM8A	ENSSSAT00000107414	101.721	-0.708368	0.0331029
Heart	ENSSSAG00000105306	TIM8A	ENSSSAT00000204070	745.418	-0.431096	0.0484804
Heart	ENSSSAG00000100599	timm10	ENSSSAT00000221592	190.911	-0.589761	0.00956547
Heart	ENSSSAG00000116562	timm23a	ENSSSAT00000198339	1045.53	-0.495996	0.0297132
Heart	ENSSSAG00000010292	timm29	ENSSSAT00000022637	134.003	-0.61285	0.0042475
Heart	ENSSSAG00000055890	timm44	ENSSSAT00000090705	244.968	-0.618183	0.00866217
Heart	ENSSSAG00000121028	tm2d1	ENSSSAT00000065116	288.118	0.363257	0.000827087
Heart	ENSSSAG00000073700	tmem126a	ENSSSAT00000132575	335.004	-0.491201	0.00947448
Heart	ENSSSAG00000053878	tmem147	ENSSSAT00000085537	421.412	-0.411555	0.00363901
Heart	ENSSSAG00000107044	TMEM178A	ENSSSAT00000202739	111.738	-1.1907	0.0454528
Heart	ENSSSAG00000056390	TMEM69	ENSSSAT00000091544	222.796	-0.436854	0.0255201
Heart	ENSSSAG00000087608	tmem88a	ENSSSAT00000222726	93.1601	0.705173	0.0480626
Heart	ENSSSAG00000110093	TMM93	ENSSSAT00000201695	235.117	0.314736	0.0446051
Heart	ENSSSAG00000056400	tnip1	ENSSSAT00000171953	2647.38	0.416916	0.0233847
Heart	ENSSSAG00000056400	tnip1	ENSSSAT00000171350	1855.24	0.819231	0.00487047
Heart	ENSSSAG00000062901	tnksb	ENSSSAT00000104488	117.106	0.00807357	9.8e-13
Heart	ENSSSAG00000115603	tnni1b	ENSSSAT00000246361	13690.4	1.08338	0.013635
Heart	ENSSSAG00000115603	tnni1b	ENSSSAT00000197362	22104.2	1.69829	0.0110498
Heart	ENSSSAG00000051692	tnni1c	ENSSSAT00000081084	45.774	-0.758049	0.0235356
Heart	ENSSSAG00000068062	TNPO1	ENSSSAT00000175731	106.84	0.0245281	0.0257229
Heart	ENSSSAG00000048027	tp53bp1	ENSSSAT00000074505	39.1353	-10.7034	1.06e-16
Heart	ENSSSAG00000043281	tpi1b	ENSSSAT00000138874	22710.2	-0.714004	2.45e-06
Heart	ENSSSAG00000039293	TPMT	ENSSSAT00000055096	372.559	0.530926	0.0318931
Heart	ENSSSAG00000104646	tppp3	ENSSSAT00000182038	44.4337	-0.044928	0.0479975
Heart	ENSSSAG00000090988	TRAP1	ENSSSAT00000164270	163.94	-0.697127	0.0131173
Heart	ENSSSAG00000090988	TRAP1	ENSSSAT00000065817	522.358	-0.55914	0.0425412
Heart	ENSSSAG00000094815	trappc4	ENSSSAT00000178001	726.505	0.376461	0.00708859
Heart	ENSSSAG00000007291	tri13	ENSSSAT00000015885	212.188	0.464996	0.0463084
Heart	ENSSSAG00000025557	trim33	ENSSSAT00000062941	20.9959	9.47578	3.7e-06
Heart	ENSSSAG00000068825	TRIP12	ENSSSAT00000134922	744.768	0.707876	0.0193642
Heart	ENSSSAG00000006594	tsc22d2	ENSSSAT00000014073	135.17	-0.0156103	0.0356963
Heart	ENSSSAG00000073399	tsen54	ENSSSAT00000131663	45.084	-0.655406	0.0365339
Heart	ENSSSAG00000084590	tsfm	ENSSSAT00000114578	398.549	-0.767566	0.00812117
Heart	ENSSSAG00000005356	tssc4	ENSSSAT00000011484	515.515	0.332611	0.0399598
Heart	ENSSSAG00000077735	uba52	ENSSSAT00000144481	795.297	0.434289	0.0125304
Heart	ENSSSAG00000061233	ubald1b	ENSSSAT00000209221	343.237	0.652632	0.017035
Heart	ENSSSAG00000005540	ubap2l	ENSSSAT00000012208	393.667	-0.56445	0.0137006
Heart	ENSSSAG00000050408	UBC9	ENSSSAT00000078697	804.648	0.331419	0.0212728
Heart	ENSSSAG00000002161	UBC9	ENSSSAT00000004692	740.542	0.344727	0.0110214
Heart	ENSSSAG00000065945	ube2r2	ENSSSAT00000110871	109.306	-0.505815	0.0424896
Heart	ENSSSAG00000109815	uhmk1	ENSSSAT00000207506	63.1925	-0.56973	0.0483497
Heart	ENSSSAG00000116338	upf3b	ENSSSAT00000189685	1593.4	0.556172	0.0144168
Heart	ENSSSAG00000009584	uso1	ENSSSAT00000004099	320.726	-0.856869	0.00095194
Heart	ENSSSAG00000040926	usp5	ENSSSAT00000058730	335.155	-0.850075	5.71e-06
Heart	ENSSSAG00000076540	usp5	ENSSSAT00000140995	330.255	-0.495986	0.00205613
Heart	ENSSSAG00000079488	usp9	ENSSSAT00000151618	68.2254	-1.46245	0.0278966
Heart	ENSSSAG00000072629	usp9	ENSSSAT00000143871	324.824	-0.717759	0.0484804
Heart	ENSSSAG00000045872	vhl	ENSSSAT00000069605	1431.67	0.204693	0.0488418
Heart	ENSSSAG00000072689	vma21	ENSSSAT00000129596	375.703	0.306546	0.0268265
Heart	ENSSSAG00000068160	vwa8	ENSSSAT00000119604	54.351	-0.673834	0.02583
Heart	ENSSSAG00000000459	WAPL	ENSSSAT00000001449	17.6291	8.91484	0.00116512
Heart	ENSSSAG00000063477	wars2	ENSSSAT00000104383	82.2536	-0.926647	1.19e-08
Heart	ENSSSAG00000118623	wbp1	ENSSSAT00000233793	100.964	-0.567212	0.00155968
Heart	ENSSSAG00000059032	wdr3	ENSSSAT00000097017	956.41	0.329202	0.033324
Heart	ENSSSAG00000059290	wscd2	ENSSSAT00000097368	427.41	-0.660167	0.0312874
Heart	ENSSSAG00000074636	wtap	ENSSSAT00000135375	1143.63	0.282951	0.0297132
Heart	ENSSSAG00000099913	wu:fc63a07	ENSSSAT00000210158	60.7133	0.751735	0.0189804
Heart	ENSSSAG00000009186	yars2	ENSSSAT00000020180	140.568	-0.481061	0.0088383
Heart	ENSSSAG00000099532	yipf2	ENSSSAT00000222064	347.282	-0.375657	0.0296812
Heart	ENSSSAG00000001780	ypel3	ENSSSAT00000206064	895.669	0.635459	0.0363666
Heart	ENSSSAG00000078353	YY1	ENSSSAT00000146280	597.604	0.418996	0.0185836
Heart	ENSSSAG00000076360	zbtb14	ENSSSAT00000140291	129.234	0.472491	0.00977108
Heart	ENSSSAG00000049587	ZEB1	ENSSSAT00000077261	29.2379	0.0142655	0.0243504
Heart	ENSSSAG00000093600	ZFP36L2	ENSSSAT00000191864	1620.52	0.9741	0.000407772
Heart	ENSSSAG00000041016	zgc:112271	ENSSSAT00000058418	166.806	0.710273	0.0196214
Heart	ENSSSAG00000041016	zgc:112271	ENSSSAT00000171189	142.42	0.742862	0.0285573
Heart	ENSSSAG00000108819	zgc:153990	ENSSSAT00000225178	234.133	0.272954	0.0295003
Heart	ENSSSAG00000062787	zgc:162608	ENSSSAT00000102606	218.123	0.939628	0.0263553
Heart	ENSSSAG00000015474	zgc:172121	ENSSSAT00000028666	163.067	0.336926	0.0452553
Heart	ENSSSAG00000041805	zgc:55558	ENSSSAT00000191542	21.7699	-0.82223	0.0440154
Heart	ENSSSAG00000102224	zgc:63882	ENSSSAT00000190195	158.361	0.427373	0.0204708
Heart	ENSSSAG00000077613	zgc:92907	ENSSSAT00000144128	807.353	0.318271	0.00750121
Heart	ENSSSAG00000049782	znf277	ENSSSAT00000081191	57.9736	0.0335758	0.00708859
Heart	ENSSSAG00000108938	ZNF827	ENSSSAT00000170332	221.872	-0.508633	0.0414128
Stomach	ENSSSAG00000048354	aldh9a1a.1	ENSSSAT00000075260	148.251	3.73e-07	8.7e-13
Stomach	ENSSSAG00000114319	atg14	ENSSSAT00000201641	70.2822	3.71e-07	5.47e-12
Stomach	ENSSSAG00000051745	ccn5	ENSSSAT00000081203	56.0326	-6.5531	0.0489828
Stomach	ENSSSAG00000092606	dgke	ENSSSAT00000235663	97.0245	3.74e-07	2.29e-12
Stomach	ENSSSAG00000004649	fam222ba	ENSSSAT00000009957	8.51066	-2.32e-06	0.0333302
Stomach	ENSSSAG00000007460	fkbp4	ENSSSAT00000016350	271.455	4.45e-07	1.37e-13
Stomach	ENSSSAG00000099623	fkbp5	ENSSSAT00000241265	402.603	-2.87267	0.0341527
Stomach	ENSSSAG00000111347	glceb	ENSSSAT00000229077	14.051	1.32e-06	0.0262867
Stomach	ENSSSAG00000077119	kin	ENSSSAT00000142683	55.6945	3.7e-07	1.33e-11
Stomach	ENSSSAG00000073442	lctlb	ENSSSAT00000132202	14.1373	1.47e-06	0.0150682
Stomach	ENSSSAG00000039715	mmsa	ENSSSAT00000056017	330.999	3.77e-07	1.16e-13
Stomach	ENSSSAG00000108594	NA	ENSSSAT00000191429	143.863	-2.43831	0.00676736
Stomach	ENSSSAG00000008433	NA	ENSSSAT00000069611	9.74598	-6.7e-06	0.000522689
Stomach	ENSSSAG00000051104	NA	ENSSSAT00000092559	12.1879	-3.63e-06	4.88e-05
Stomach	ENSSSAG00000099243	NA	ENSSSAT00000160244	23.0881	-2.11e-06	0.0262867
Stomach	ENSSSAG00000087626	NA	ENSSSAT00000217405	11.2888	-1.97e-06	0.0150682
Stomach	ENSSSAG00000058230	NA	ENSSSAT00000254218	22.5317	-1.3e-06	0.0175309
Stomach	ENSSSAG00000101263	NA	ENSSSAT00000201252	265.59	-4.94e-07	0.0262867
Stomach	ENSSSAG00000007929	NA	ENSSSAT00000017720	38.6816	3.74e-07	1.24e-10
Stomach	ENSSSAG00000054760	NA	ENSSSAT00000091713	123.686	3.75e-07	1.45e-12
Stomach	ENSSSAG00000109945	NA	ENSSSAT00000182096	763.689	4.99e-07	0.00331197
Stomach	ENSSSAG00000054181	NA	ENSSSAT00000161369	100.307	7.29e-07	0.0470391
Stomach	ENSSSAG00000071519	NA	ENSSSAT00000126193	10.2961	1.63e-06	0.0212427
Stomach	ENSSSAG00000089520	NA	ENSSSAT00000202480	68.6554	2.21695	0.0262867
Stomach	ENSSSAG00000113746	NA	ENSSSAT00000221498	18.6083	5.3772	0.0486753
Stomach	ENSSSAG00000105141	NA	ENSSSAT00000212364	9.21519	8.45258	9.77e-06
Stomach	ENSSSAG00000068430	NARS1	ENSSSAT00000117959	90.6339	-3.61e-07	1.82e-12
Stomach	ENSSSAG00000042976	PARD3	ENSSSAT00000091669	20.3707	-1.56e-06	0.00613055
Stomach	ENSSSAG00000065457	PHKB	ENSSSAT00000109645	161.091	3.72e-07	7.19e-13
Stomach	ENSSSAG00000045074	pias2	ENSSSAT00000068365	77.383	11.6128	4.36e-05
Stomach	ENSSSAG00000042897	plcd3a	ENSSSAT00000063745	108.3	4.2e-07	2.29e-12
Stomach	ENSSSAG00000072556	rai14	ENSSSAT00000129248	39.6875	-1.32e-06	0.00265046
Stomach	ENSSSAG00000105247	RT33	ENSSSAT00000025268	109.785	-1.58777	0.0262867
Stomach	ENSSSAG00000054345	SBF2	ENSSSAT00000129328	90.0696	3.77e-07	2.54e-12
Stomach	ENSSSAG00000071949	SLC43A2	ENSSSAT00000127490	670.157	-1.56e-06	0.0184091
Stomach	ENSSSAG00000089317	slmapa	ENSSSAT00000211504	13.79	-1.55e-06	0.0243129
Stomach	ENSSSAG00000042254	spon1b	ENSSSAT00000063049	43.8825	-3.6e-07	1.33e-11
Stomach	ENSSSAG00000001956	tbc1d17	ENSSSAT00000004414	12.2819	-1.59e-06	0.0274151
Stomach	ENSSSAG00000080613	tox2	ENSSSAT00000180915	9.84713	8.58802	2.69e-07
Stomach	ENSSSAG00000056298	vezf1b	ENSSSAT00000091405	20.8141	9.82091	4.19e-09

## Sheet: Supporting Info 3 - DTU
Supplementary File 3.3. List of significant transcripts from the differential transcript usage analysis. The columns are as follows: muscle (tissue the transcript was identified in), gene_id (the Ensembl gene identifier), gene_name (abbreviated gene name), transcript_id (Ensembl transcript identifier), gene p-value (gene level p-value), transcript p-value (transcript level p-value), and muscle_ge…
muscle	gene_id	gene_name	transcript_id	gene p-value	transcript p-value	muscle_gene
Adductor mandibulae	ENSSSAG00000007853	casc3	ENSSSAT00000017397	0.010754	0.0110728
Adductor mandibulae	ENSSSAG00000120298	fam210ab	ENSSSAT00000237258	0.0292836	0
Adductor mandibulae	ENSSSAG00000120298	fam210ab	ENSSSAT00000252396	0.0292836	0
Adductor mandibulae	ENSSSAG00000077074	fbxw11b	ENSSSAT00000142830	0.0285965	0
Adductor mandibulae	ENSSSAG00000077074	fbxw11b	ENSSSAT00000142795	0.0285965	0
Adductor mandibulae	ENSSSAG00000068042	GPM6A	ENSSSAT00000116683	0.0128649	0
Adductor mandibulae	ENSSSAG00000068042	GPM6A	ENSSSAT00000116686	0.0128649	0
Adductor mandibulae	ENSSSAG00000122050	GSK3B	ENSSSAT00000193610	0.0480376	0
Adductor mandibulae	ENSSSAG00000122050	GSK3B	ENSSSAT00000178227	0.0480376	0
Adductor mandibulae	ENSSSAG00000057713	hmgcl	ENSSSAT00000098038	0.0180241	0.00299068
Adductor mandibulae	ENSSSAG00000081458	med15	ENSSSAT00000247541	0.000277793	0.0130992
Adductor mandibulae	ENSSSAG00000081246	myp0	ENSSSAT00000155035	0.0397512	0
Adductor mandibulae	ENSSSAG00000081246	myp0	ENSSSAT00000202468	0.0397512	0
Adductor mandibulae	ENSSSAG00000002698	NA	ENSSSAT00000005862	0.00641093	0.000421885
Adductor mandibulae	ENSSSAG00000046936	NA	ENSSSAT00000254771	0.005989	0.000107051
Adductor mandibulae	ENSSSAG00000092004	NA	ENSSSAT00000191052	0.0285965	0.00884111
Adductor mandibulae	ENSSSAG00000109945	NA	ENSSSAT00000182096	0.00193602	4.35984e-05
Adductor mandibulae	ENSSSAG00000121718	NA	ENSSSAT00000228093	0.005989	0
Adductor mandibulae	ENSSSAG00000121718	NA	ENSSSAT00000221077	0.005989	0
Adductor mandibulae	ENSSSAG00000023545	NA	ENSSSAT00000038068	0.0480376	0
Adductor mandibulae	ENSSSAG00000023545	NA	ENSSSAT00000038391	0.0480376	0
Adductor mandibulae	ENSSSAG00000082961	NA	ENSSSAT00000089711	0.00915449	0.000207579
Adductor mandibulae	ENSSSAG00000107153	NA	ENSSSAT00000177687	0.0480376	0.00721645
Adductor mandibulae	ENSSSAG00000081775	NA	ENSSSAT00000190045	0.0480376	0
Adductor mandibulae	ENSSSAG00000081775	NA	ENSSSAT00000207746	0.0480376	0
Adductor mandibulae	ENSSSAG00000085841	NA	ENSSSAT00000161820	0.0482751	0.00274043
Adductor mandibulae	ENSSSAG00000010200	NA	ENSSSAT00000241594	0.0180241	0
Adductor mandibulae	ENSSSAG00000010200	NA	ENSSSAT00000022416	0.0180241	0
Adductor mandibulae	ENSSSAG00000067258	ndufa9a	ENSSSAT00000114468	1.52723e-06	0.00312113
Adductor mandibulae	ENSSSAG00000067258	ndufa9a	ENSSSAT00000114472	1.52723e-06	1.51041e-05
Adductor mandibulae	ENSSSAG00000074043	nr1h3	ENSSSAT00000133943	0.005989	0.0313766
Adductor mandibulae	ENSSSAG00000121644	nt5c1aa	ENSSSAT00000240441	0.0228961	0.00123303
Adductor mandibulae	ENSSSAG00000052041	p4ha1b	ENSSSAT00000087945	0.047445	0.004807
Adductor mandibulae	ENSSSAG00000068593	parvab	ENSSSAT00000118534	0.0482751	0.0227607
Adductor mandibulae	ENSSSAG00000076055	pde6d	ENSSSAT00000139381	0.0480376	0
Adductor mandibulae	ENSSSAG00000076055	pde6d	ENSSSAT00000139387	0.0480376	0
Adductor mandibulae	ENSSSAG00000053275	pdk4	ENSSSAT00000109684	0.0228961	0
Adductor mandibulae	ENSSSAG00000053275	pdk4	ENSSSAT00000163137	0.0228961	0
Adductor mandibulae	ENSSSAG00000075757	prmt9	ENSSSAT00000138721	0.0296744	0
Adductor mandibulae	ENSSSAG00000075757	prmt9	ENSSSAT00000138460	0.0296744	0
Adductor mandibulae	ENSSSAG00000075700	prpf40a	ENSSSAT00000136020	0.0480376	0.0096528
Adductor mandibulae	ENSSSAG00000064694	rabep1	ENSSSAT00000108811	0.0480376	0
Adductor mandibulae	ENSSSAG00000064694	rabep1	ENSSSAT00000108620	0.0480376	0
Adductor mandibulae	ENSSSAG00000078723	rasef2	ENSSSAT00000081540	0.0480376	0
Adductor mandibulae	ENSSSAG00000078723	rasef2	ENSSSAT00000147383	0.0480376	0
Adductor mandibulae	ENSSSAG00000075148	rbm39a	ENSSSAT00000136983	0.0480376	0.03065
Adductor mandibulae	ENSSSAG00000006264	RM16	ENSSSAT00000013423	1.52723e-06	2.36052e-05
Adductor mandibulae	ENSSSAG00000006264	RM16	ENSSSAT00000173178	1.52723e-06	0.000547174
Adductor mandibulae	ENSSSAG00000041953	rnf19a	ENSSSAT00000166340	0.0480376	0.00664901
Adductor mandibulae	ENSSSAG00000082109	SS18	ENSSSAT00000194467	0.0285965	0
Adductor mandibulae	ENSSSAG00000082109	SS18	ENSSSAT00000180658	0.0285965	0
Adductor mandibulae	ENSSSAG00000100143	stau2	ENSSSAT00000159523	0.005989	0.000118744
Filet	ENSSSAG00000048605	atpaf2	ENSSSAT00000075454	0.0176935	0.000887464
Filet	ENSSSAG00000072802	eif4g2a	ENSSSAT00000130705	0.0176935	0.000579703
Filet	ENSSSAG00000009670	max	ENSSSAT00000021411	0.0369617	0.0167962
Filet	ENSSSAG00000064604	mitf	ENSSSAT00000109654	0.0237908	0
Filet	ENSSSAG00000064604	mitf	ENSSSAT00000109512	0.0237908	0
Filet	ENSSSAG00000039513	MST4	ENSSSAT00000057629	0.0398153	0
Filet	ENSSSAG00000039513	MST4	ENSSSAT00000057880	0.0398153	0
Filet	ENSSSAG00000041172	NA	ENSSSAT00000204608	0.046619	0
Filet	ENSSSAG00000041172	NA	ENSSSAT00000058770	0.046619	0
Filet	ENSSSAG00000075542	NA	ENSSSAT00000206137	0.00387527	0
Filet	ENSSSAG00000075542	NA	ENSSSAT00000138092	0.00387527	0
Filet	ENSSSAG00000037599	NA	ENSSSAT00000177306	0.0230816	0.00733432
Filet	ENSSSAG00000114569	NA	ENSSSAT00000173490	1.2734e-08	0
Filet	ENSSSAG00000114569	NA	ENSSSAT00000237004	1.2734e-08	0
Filet	ENSSSAG00000007989	NA	ENSSSAT00000208246	0.0237908	0
Filet	ENSSSAG00000007989	NA	ENSSSAT00000017755	0.0237908	0
Filet	ENSSSAG00000058265	NA	ENSSSAT00000095591	0.0131325	0.000293962
Filet	ENSSSAG00000078462	NA	ENSSSAT00000146508	0.0440388	0
Filet	ENSSSAG00000078462	NA	ENSSSAT00000230659	0.0440388	0
Filet	ENSSSAG00000103453	NA	ENSSSAT00000090785	0.00138987	0.000598936
Filet	ENSSSAG00000072964	NA	ENSSSAT00000130478	0.0398153	0
Filet	ENSSSAG00000072964	NA	ENSSSAT00000130465	0.0398153	0
Filet	ENSSSAG00000071258	NA	ENSSSAT00000196995	0.0237908	0
Filet	ENSSSAG00000071258	NA	ENSSSAT00000235582	0.0237908	0
Filet	ENSSSAG00000075337	nceh1a	ENSSSAT00000183496	0.0131325	0
Filet	ENSSSAG00000075337	nceh1a	ENSSSAT00000200356	0.0131325	0
Filet	ENSSSAG00000017188	notch3	ENSSSAT00000226363	0.046619	0
Filet	ENSSSAG00000017188	notch3	ENSSSAT00000046558	0.046619	0
Filet	ENSSSAG00000078629	papss2b	ENSSSAT00000147772	0.0237908	0
Filet	ENSSSAG00000078629	papss2b	ENSSSAT00000147797	0.0237908	0
Filet	ENSSSAG00000015344	pccb	ENSSSAT00000041209	0.0493867	0
Filet	ENSSSAG00000015344	pccb	ENSSSAT00000042542	0.0493867	0
Filet	ENSSSAG00000006791	ppp1cab	ENSSSAT00000014620	0.0369617	0
Filet	ENSSSAG00000006791	ppp1cab	ENSSSAT00000014604	0.0369617	0
Filet	ENSSSAG00000076200	SCAMP1	ENSSSAT00000232304	0.00953624	0.00655107
Filet	ENSSSAG00000045632	sppl2	ENSSSAT00000073693	0.00289584	0
Filet	ENSSSAG00000045632	sppl2	ENSSSAT00000073957	0.00289584	0
Filet	ENSSSAG00000073189	tada2a	ENSSSAT00000131484	0.0131325	0
Filet	ENSSSAG00000073189	tada2a	ENSSSAT00000131535	0.0131325	0
Filet	ENSSSAG00000046354	thop1	ENSSSAT00000072344	0.0398153	0
Filet	ENSSSAG00000046354	thop1	ENSSSAT00000072629	0.0398153	0
Filet	ENSSSAG00000063564	UB2D2	ENSSSAT00000239334	0.0202299	0
Filet	ENSSSAG00000063564	UB2D2	ENSSSAT00000074392	0.0202299	0
Filet	ENSSSAG00000047303	UHRF2	ENSSSAT00000073841	0.0237908	0.00392735
Filet	ENSSSAG00000045442	ZRANB1	ENSSSAT00000068708	0.0439467	0
Filet	ENSSSAG00000045442	ZRANB1	ENSSSAT00000068755	0.0439467	0
Heart	ENSSSAG00000044647	A13CA	ENSSSAT00000067212	0.039058	0
Heart	ENSSSAG00000044647	A13CA	ENSSSAT00000067287	0.039058	0
Heart	ENSSSAG00000039519	AATM	ENSSSAT00000057181	0.00377481	0
Heart	ENSSSAG00000039519	AATM	ENSSSAT00000057305	0.00377481	0
Heart	ENSSSAG00000110237	ABCB1	ENSSSAT00000227116	0.0304918	0.0276717
Heart	ENSSSAG00000080011	acap1	ENSSSAT00000151379	0.00785783	0.00475651
Heart	ENSSSAG00000051795	ada	ENSSSAT00000082398	0.0141866	0.0162196
Heart	ENSSSAG00000002543	adsl	ENSSSAT00000006776	0.0385147	0
Heart	ENSSSAG00000002543	adsl	ENSSSAT00000006765	0.0385147	0
Heart	ENSSSAG00000003491	akap8l	ENSSSAT00000160885	0.0113277	0
Heart	ENSSSAG00000003491	akap8l	ENSSSAT00000007481	0.0113277	0
Heart	ENSSSAG00000009990	ATP6V0A1	ENSSSAT00000021982	0.00301472	0.00305185
Heart	ENSSSAG00000087133	atp6v0d1	ENSSSAT00000058799	0.0341032	0
Heart	ENSSSAG00000087133	atp6v0d1	ENSSSAT00000249218	0.0341032	0
Heart	ENSSSAG00000077713	brd2a	ENSSSAT00000213137	0.000229467	4.35767e-06
Heart	ENSSSAG00000092574	c1qtnf5	ENSSSAT00000212034	0.0196951	0
Heart	ENSSSAG00000092574	c1qtnf5	ENSSSAT00000178703	0.0196951	0
Heart	ENSSSAG00000054929	casq2	ENSSSAT00000245068	3.22685e-07	0
Heart	ENSSSAG00000054929	casq2	ENSSSAT00000096797	3.22685e-07	0
Heart	ENSSSAG00000111560	cd151	ENSSSAT00000162174	0.0378116	0.00684314
Heart	ENSSSAG00000087663	CDC42EP4	ENSSSAT00000215997	0.0359644	0.00967962
Heart	ENSSSAG00000008594	cdc42ep5	ENSSSAT00000210427	0.027108	0
Heart	ENSSSAG00000008594	cdc42ep5	ENSSSAT00000195251	0.027108	0
Heart	ENSSSAG00000080943	CEP85L	ENSSSAT00000062685	1.67179e-06	1.8607e-05
Heart	ENSSSAG00000080943	CEP85L	ENSSSAT00000154041	1.67179e-06	0.000719993
Heart	ENSSSAG00000068187	cept1	ENSSSAT00000200948	0.000229467	3.26105e-05
Heart	ENSSSAG00000068187	cept1	ENSSSAT00000117211	0.000229467	0.0340204
Heart	ENSSSAG00000114705	CHP1	ENSSSAT00000171050	0.0304918	0.00627195
Heart	ENSSSAG00000089632	chpt1	ENSSSAT00000220696	0.0196951	0.0073115
Heart	ENSSSAG00000105474	chpt1	ENSSSAT00000200095	0.023776	0
Heart	ENSSSAG00000105474	chpt1	ENSSSAT00000234606	0.023776	0
Heart	ENSSSAG00000053453	col18a1a	ENSSSAT00000200726	0.00103484	4.14344e-05
Heart	ENSSSAG00000069947	col1a1b	ENSSSAT00000193204	0.00289712	0.0050852
Heart	ENSSSAG00000069947	col1a1b	ENSSSAT00000121891	0.00289712	0.00442961
Heart	ENSSSAG00000065415	COL4A1	ENSSSAT00000229418	0.0304918	0.00695166
Heart	ENSSSAG00000066197	COPS3	ENSSSAT00000111590	8.17492e-05	5.35548e-05
Heart	ENSSSAG00000067316	CPEB2	ENSSSAT00000237632	0.0135061	0.00556248
Heart	ENSSSAG00000074666	crip2l	ENSSSAT00000135441	0.0157579	0.00194731
Heart	ENSSSAG00000002551	CUL4B	ENSSSAT00000006823	0.0103713	0.00126626
Heart	ENSSSAG00000074834	cul4b	ENSSSAT00000136307	0.00694541	0.000382778
Heart	ENSSSAG00000076053	CYLD	ENSSSAT00000194775	0.0335632	0.0196999
Heart	ENSSSAG00000074278	dnajb5	ENSSSAT00000115502	0.0159842	0
Heart	ENSSSAG00000074278	dnajb5	ENSSSAT00000134211	0.0159842	0
Heart	ENSSSAG00000101678	dnajb9a	ENSSSAT00000192420	0.000537962	0
Heart	ENSSSAG00000101678	dnajb9a	ENSSSAT00000170579	0.000537962	0
Heart	ENSSSAG00000007995	dnal1	ENSSSAT00000017759	0.00449245	0.00199708
Heart	ENSSSAG00000085214	dusp14	ENSSSAT00000169943	0.0103713	0.00385644
Heart	ENSSSAG00000085214	dusp14	ENSSSAT00000176335	0.0103713	0.00665105
Heart	ENSSSAG00000090982	elavl1a	ENSSSAT00000137418	0.0103713	0.00102646
Heart	ENSSSAG00000079941	entpd8	ENSSSAT00000150979	0.0244643	0
Heart	ENSSSAG00000079941	entpd8	ENSSSAT00000150958	0.0244643	0
Heart	ENSSSAG00000028016	f13a	ENSSSAT00000082185	0.0269184	0.013241
Heart	ENSSSAG00000074258	fgd4a	ENSSSAT00000176558	0.0447484	0
Heart	ENSSSAG00000074258	fgd4a	ENSSSAT00000134429	0.0447484	0
Heart	ENSSSAG00000078476	FGR	ENSSSAT00000150525	0.0219197	0.00230163
Heart	ENSSSAG00000068819	flot1b	ENSSSAT00000118905	0.0012196	6.38719e-05
Heart	ENSSSAG00000118397	FOXK1	ENSSSAT00000244657	0.0349565	0.00698955
Heart	ENSSSAG00000079816	foxred1	ENSSSAT00000150806	0.0447484	0.0091394
Heart	ENSSSAG00000045811	gars	ENSSSAT00000083850	0.00265343	9.78475e-05
Heart	ENSSSAG00000104044	gnb5b	ENSSSAT00000183745	0.000229467	0
Heart	ENSSSAG00000104044	gnb5b	ENSSSAT00000158633	0.000229467	0
Heart	ENSSSAG00000002513	gne	ENSSSAT00000005859	0.0304918	0.00192573
Heart	ENSSSAG00000093215	gopc	ENSSSAT00000169808	0.00516019	0
Heart	ENSSSAG00000093215	gopc	ENSSSAT00000064204	0.00516019	0
Heart	ENSSSAG00000073061	gorasp2	ENSSSAT00000130798	0.00440841	0
Heart	ENSSSAG00000073061	gorasp2	ENSSSAT00000098748	0.00440841	0
Heart	ENSSSAG00000006983	gpat3	ENSSSAT00000016436	0.000423433	8.11293e-06
Heart	ENSSSAG00000067553	gtf2a1	ENSSSAT00000207313	0.0328659	0.00155233
Heart	ENSSSAG00000045747	gtf2f1	ENSSSAT00000069384	0.0212292	0.00204074
Heart	ENSSSAG00000062866	GTF3C4	ENSSSAT00000111400	0.00231538	0
Heart	ENSSSAG00000062866	GTF3C4	ENSSSAT00000102748	0.00231538	0
Heart	ENSSSAG00000078243	gtpbp2	ENSSSAT00000145980	0.0224422	0
Heart	ENSSSAG00000078243	gtpbp2	ENSSSAT00000145975	0.0224422	0
Heart	ENSSSAG00000046145	HBP1	ENSSSAT00000070232	0.0191409	0
Heart	ENSSSAG00000046145	HBP1	ENSSSAT00000070203	0.0191409	0
Heart	ENSSSAG00000109669	hgs	ENSSSAT00000160705	1.82654e-07	2.73555e-10
Heart	ENSSSAG00000065742	HIVEP1	ENSSSAT00000110293	0.00199107	0
Heart	ENSSSAG00000065742	HIVEP1	ENSSSAT00000110302	0.00199107	0
Heart	ENSSSAG00000057713	hmgcl	ENSSSAT00000098038	0.0109226	0.000706906
Heart	ENSSSAG00000067743	HOOK2	ENSSSAT00000116854	0.0111756	0.000637201
Heart	ENSSSAG00000010302	idh3g	ENSSSAT00000189372	0.0385147	0
Heart	ENSSSAG00000010302	idh3g	ENSSSAT00000163328	0.0385147	0
Heart	ENSSSAG00000063909	ITFG1	ENSSSAT00000105773	0.00683342	0.0294734
Heart	ENSSSAG00000063909	ITFG1	ENSSSAT00000105726	0.00683342	0.0348664
Heart	ENSSSAG00000040699	ITGA1	ENSSSAT00000059150	0.000604657	0.00906861	x
Heart	ENSSSAG00000040699	ITGA1	ENSSSAT00000059175	0.000604657	0.0152062	x
Heart	ENSSSAG00000120022	itga5	ENSSSAT00000107657	0.000154442	3.4378e-05	x
Heart	ENSSSAG00000120022	itga5	ENSSSAT00000107747	0.000154442	0.045561	x
Heart	ENSSSAG00000117818	jmjd6	ENSSSAT00000202128	0.0252001	0.0084026
Heart	ENSSSAG00000107877	kcnh6a	ENSSSAT00000222553	0.0272771	0
Heart	ENSSSAG00000107877	kcnh6a	ENSSSAT00000209548	0.0272771	0
Heart	ENSSSAG00000041322	kidins220b	ENSSSAT00000085683	0.0166498	0.00333321
Heart	ENSSSAG00000057456	klhl4	ENSSSAT00000191189	0.00239997	0.000787644
Heart	ENSSSAG00000076960	kpna4	ENSSSAT00000112112	1.09192e-06	4.99154e-09
Heart	ENSSSAG00000016068	LIMCH1	ENSSSAT00000029903	0.0431674	0.00916408
Heart	ENSSSAG00000047429	LY75	ENSSSAT00000218297	0.0349565	0.00522874
Heart	ENSSSAG00000109074	map2k4b	ENSSSAT00000239908	0.00562702	0
Heart	ENSSSAG00000109074	map2k4b	ENSSSAT00000140875	0.00562702	0
Heart	ENSSSAG00000061277	MARF1	ENSSSAT00000058829	0.00562702	0.0264119
Heart	ENSSSAG00000039991	MAST4	ENSSSAT00000061735	0.00176836	0
Heart	ENSSSAG00000039991	MAST4	ENSSSAT00000063234	0.00176836	0
Heart	ENSSSAG00000120218	mbtps2	ENSSSAT00000161577	0.0260942	0.00164815
Heart	ENSSSAG00000092636	mcamb	ENSSSAT00000112460	0.00421723	0.00053064
Heart	ENSSSAG00000007643	metap1	ENSSSAT00000196585	3.93031e-06	0.00953534
Heart	ENSSSAG00000007643	metap1	ENSSSAT00000167071	3.93031e-06	6.42017e-07
Heart	ENSSSAG00000046020	mgrn1b	ENSSSAT00000069980	0.0196951	0.000805598
Heart	ENSSSAG00000052921	mtap	ENSSSAT00000233859	0.0383157	0.00520383
Heart	ENSSSAG00000055991	MTF1	ENSSSAT00000090562	2.91815e-06	0.000115602
Heart	ENSSSAG00000007191	mtmr11	ENSSSAT00000015627	0.0191106	0
Heart	ENSSSAG00000007191	mtmr11	ENSSSAT00000015604	0.0191106	0
Heart	ENSSSAG00000065313	mylk3	ENSSSAT00000109230	0.0217453	0	x
Heart	ENSSSAG00000065313	mylk3	ENSSSAT00000109232	0.0217453	0	x
Heart	ENSSSAG00000058624	mylk3	ENSSSAT00000096662	0.0216183	0	x
Heart	ENSSSAG00000058624	mylk3	ENSSSAT00000096595	0.0216183	0	x
Heart	ENSSSAG00000005331	NA	ENSSSAT00000015022	0.023793	0
Heart	ENSSSAG00000005331	NA	ENSSSAT00000015149	0.023793	0
Heart	ENSSSAG00000001932	NA	ENSSSAT00000229775	0.00280836	0
Heart	ENSSSAG00000001932	NA	ENSSSAT00000166801	0.00280836	0
Heart	ENSSSAG00000061759	NA	ENSSSAT00000107043	0.0350449	0
Heart	ENSSSAG00000061759	NA	ENSSSAT00000106716	0.0350449	0
Heart	ENSSSAG00000105461	NA	ENSSSAT00000224297	0.0328659	0
Heart	ENSSSAG00000105461	NA	ENSSSAT00000231738	0.0328659	0
Heart	ENSSSAG00000001126	NA	ENSSSAT00000002442	0.0205802	0
Heart	ENSSSAG00000001126	NA	ENSSSAT00000129772	0.0205802	0
Heart	ENSSSAG00000001253	NA	ENSSSAT00000163805	0.00236061	0
Heart	ENSSSAG00000001253	NA	ENSSSAT00000195338	0.00236061	0
Heart	ENSSSAG00000077274	NA	ENSSSAT00000143060	0.000820492	0
Heart	ENSSSAG00000077274	NA	ENSSSAT00000143062	0.000820492	0
Heart	ENSSSAG00000118278	NA	ENSSSAT00000137889	0.00944485	0.036901
Heart	ENSSSAG00000118278	NA	ENSSSAT00000138814	0.00944485	0.0026775
Heart	ENSSSAG00000045875	NA	ENSSSAT00000069634	0.0398963	0.00394023
Heart	ENSSSAG00000077260	NA	ENSSSAT00000240525	0.000384629	8.12337e-06
Heart	ENSSSAG00000047126	NA	ENSSSAT00000073909	0.000154442	0.000905224
Heart	ENSSSAG00000047126	NA	ENSSSAT00000074009	0.000154442	0.00894712
Heart	ENSSSAG00000077147	NA	ENSSSAT00000143135	0.0350449	0.0047585
Heart	ENSSSAG00000063083	NA	ENSSSAT00000105414	0.0304918	0
Heart	ENSSSAG00000063083	NA	ENSSSAT00000106124	0.0304918	0
Heart	ENSSSAG00000009356	NA	ENSSSAT00000217762	0.0373067	0.00234036
Heart	ENSSSAG00000040903	NA	ENSSSAT00000058328	0.0402586	0
Heart	ENSSSAG00000040903	NA	ENSSSAT00000251161	0.0402586	0
Heart	ENSSSAG00000001394	NA	ENSSSAT00000247987	0.0402586	0
Heart	ENSSSAG00000001394	NA	ENSSSAT00000003166	0.0402586	0
Heart	ENSSSAG00000004114	NA	ENSSSAT00000008920	0.049166	0.00846957
Heart	ENSSSAG00000098238	NA	ENSSSAT00000212463	0.00482796	0
Heart	ENSSSAG00000098238	NA	ENSSSAT00000213966	0.00482796	0
Heart	ENSSSAG00000054109	NA	ENSSSAT00000086100	0.0242191	0
Heart	ENSSSAG00000054109	NA	ENSSSAT00000158594	0.0242191	0
Heart	ENSSSAG00000063890	NA	ENSSSAT00000118041	0.000328585	0.00390777
Heart	ENSSSAG00000063890	NA	ENSSSAT00000117976	0.000328585	0.00321649
Heart	ENSSSAG00000119290	NA	ENSSSAT00000065763	0.0304918	0.0104174
Heart	ENSSSAG00000084658	NA	ENSSSAT00000195910	0.00944485	0.044665
Heart	ENSSSAG00000082982	NA	ENSSSAT00000157437	0.0395177	0.00683801
Heart	ENSSSAG00000003665	NA	ENSSSAT00000009290	6.48253e-07	3.72414e-09
Heart	ENSSSAG00000061403	NA	ENSSSAT00000106372	0.0152251	0
Heart	ENSSSAG00000061403	NA	ENSSSAT00000106116	0.0152251	0
Heart	ENSSSAG00000003681	NA	ENSSSAT00000008085	0.0191106	0
Heart	ENSSSAG00000003681	NA	ENSSSAT00000194764	0.0191106	0
Heart	ENSSSAG00000076602	NA	ENSSSAT00000141102	0.0241896	0
Heart	ENSSSAG00000076602	NA	ENSSSAT00000016015	0.0241896	0
Heart	ENSSSAG00000041497	NA	ENSSSAT00000004314	0.0326552	0
Heart	ENSSSAG00000041497	NA	ENSSSAT00000059591	0.0326552	0
Heart	ENSSSAG00000070224	NA	ENSSSAT00000124356	0.0289013	0.00477923
Heart	ENSSSAG00000049967	NA	ENSSSAT00000078135	0.0216183	0.00175273
Heart	ENSSSAG00000012871	NA	ENSSSAT00000026461	0.0018866	0
Heart	ENSSSAG00000012871	NA	ENSSSAT00000026739	0.0018866	0
Heart	ENSSSAG00000015654	NA	ENSSSAT00000008146	0.0341032	0
Heart	ENSSSAG00000015654	NA	ENSSSAT00000029269	0.0341032	0
Heart	ENSSSAG00000072430	NA	ENSSSAT00000135110	0.00156228	1.85354e-05
Heart	ENSSSAG00000085087	NA	ENSSSAT00000217393	0.00199107	0
Heart	ENSSSAG00000085087	NA	ENSSSAT00000012077	0.00199107	0
Heart	ENSSSAG00000103327	NA	ENSSSAT00000202282	0.0335632	0
Heart	ENSSSAG00000103327	NA	ENSSSAT00000230687	0.0335632	0
Heart	ENSSSAG00000111022	NA	ENSSSAT00000189238	0.00225881	0
Heart	ENSSSAG00000111022	NA	ENSSSAT00000191442	0.00225881	0
Heart	ENSSSAG00000070742	NA	ENSSSAT00000124102	0.00972289	0
Heart	ENSSSAG00000070742	NA	ENSSSAT00000254800	0.00972289	0
Heart	ENSSSAG00000000800	NA	ENSSSAT00000002050	0.00421723	0
Heart	ENSSSAG00000000800	NA	ENSSSAT00000001988	0.00421723	0
Heart	ENSSSAG00000096064	NA	ENSSSAT00000204212	0.000328585	3.34663e-06
Heart	ENSSSAG00000107424	NA	ENSSSAT00000220418	0.0018866	7.90493e-05
Heart	ENSSSAG00000109291	NA	ENSSSAT00000224444	0.0103713	0.00384261
Heart	ENSSSAG00000087622	NA	ENSSSAT00000012461	0.0143164	0.00723762
Heart	ENSSSAG00000007744	NA	ENSSSAT00000017273	0.00658347	0.00036301
Heart	ENSSSAG00000007744	NA	ENSSSAT00000017236	0.00658347	0.00651926
Heart	ENSSSAG00000046140	NA	ENSSSAT00000071102	0.000197424	0.0224349
Heart	ENSSSAG00000046140	NA	ENSSSAT00000070187	0.000197424	0.000156366
Heart	ENSSSAG00000049897	NA	ENSSSAT00000090415	0.0018866	5.70328e-05
Heart	ENSSSAG00000065991	NA	ENSSSAT00000110993	0.0450382	0
Heart	ENSSSAG00000065991	NA	ENSSSAT00000215316	0.0450382	0
Heart	ENSSSAG00000072917	NA	ENSSSAT00000132550	0.0159842	0.00126502
Heart	ENSSSAG00000074157	NA	ENSSSAT00000136729	0.00683342	0.000262961
Heart	ENSSSAG00000015815	NA	ENSSSAT00000131659	0.000146685	0.0232649
Heart	ENSSSAG00000015815	NA	ENSSSAT00000045048	0.000146685	0.000172971
Heart	ENSSSAG00000039166	NA	ENSSSAT00000209836	0.0226222	0
Heart	ENSSSAG00000039166	NA	ENSSSAT00000058066	0.0226222	0
Heart	ENSSSAG00000095870	NA	ENSSSAT00000245239	0.0226958	0
Heart	ENSSSAG00000095870	NA	ENSSSAT00000161286	0.0226958	0
Heart	ENSSSAG00000114639	NA	ENSSSAT00000167976	0.0304918	0.0273477
Heart	ENSSSAG00000004750	NA	ENSSSAT00000010185	0.00257404	8.54134e-05
Heart	ENSSSAG00000067308	NA	ENSSSAT00000115746	0.00289712	0.00200793
Heart	ENSSSAG00000068006	NA	ENSSSAT00000123463	0.00442331	0
Heart	ENSSSAG00000068006	NA	ENSSSAT00000123490	0.00442331	0
Heart	ENSSSAG00000008159	NA	ENSSSAT00000018867	0.0146289	0
Heart	ENSSSAG00000008159	NA	ENSSSAT00000018940	0.0146289	0
Heart	ENSSSAG00000073311	NA	ENSSSAT00000131401	0.0484694	0.0374226
Heart	ENSSSAG00000041633	NA	ENSSSAT00000064626	0.0227352	0.0143017
Heart	ENSSSAG00000041633	NA	ENSSSAT00000064532	0.0227352	0.0235335
Heart	ENSSSAG00000051575	NA	ENSSSAT00000073692	0.00972289	0.000348297
Heart	ENSSSAG00000077424	NA	ENSSSAT00000211870	0.000344435	0.00148173
Heart	ENSSSAG00000077424	NA	ENSSSAT00000195267	0.000344435	0.00417452
Heart	ENSSSAG00000086519	NA	ENSSSAT00000189977	0.0217453	0
Heart	ENSSSAG00000086519	NA	ENSSSAT00000157271	0.0217453	0
Heart	ENSSSAG00000046298	NA	ENSSSAT00000216246	0.0114779	0
Heart	ENSSSAG00000046298	NA	ENSSSAT00000241997	0.0114779	0
Heart	ENSSSAG00000104879	NA	ENSSSAT00000165910	0.0358602	0
Heart	ENSSSAG00000104879	NA	ENSSSAT00000229606	0.0358602	0
Heart	ENSSSAG00000009429	NA	ENSSSAT00000059401	0.00225881	0.000261848
Heart	ENSSSAG00000055007	NA	ENSSSAT00000092287	0.0455038	0
Heart	ENSSSAG00000055007	NA	ENSSSAT00000092245	0.0455038	0
Heart	ENSSSAG00000075569	NA	ENSSSAT00000142837	0.0299852	0.0333989
Heart	ENSSSAG00000044417	NA	ENSSSAT00000072654	0.00405085	0.000295936
Heart	ENSSSAG00000070755	NA	ENSSSAT00000189065	0.0276948	0.00481308
Heart	ENSSSAG00000098927	NA	ENSSSAT00000235026	0.0226572	0
Heart	ENSSSAG00000098927	NA	ENSSSAT00000187167	0.0226572	0
Heart	ENSSSAG00000084342	NA	ENSSSAT00000165490	0.00111505	5.50895e-05
Heart	ENSSSAG00000059640	NA	ENSSSAT00000162308	0.0402586	0
Heart	ENSSSAG00000059640	NA	ENSSSAT00000097884	0.0402586	0
Heart	ENSSSAG00000044089	NA	ENSSSAT00000069432	0.000118453	3.84782e-07
Heart	ENSSSAG00000078837	NA	ENSSSAT00000147723	0.0212292	0.00133646
Heart	ENSSSAG00000107989	NA	ENSSSAT00000215360	0.0251011	0.010541
Heart	ENSSSAG00000044519	NA	ENSSSAT00000075217	8.99704e-05	4.81085e-07
Heart	ENSSSAG00000093872	NA	ENSSSAT00000185447	0.0018866	0
Heart	ENSSSAG00000093872	NA	ENSSSAT00000169739	0.0018866	0
Heart	ENSSSAG00000076745	NA	ENSSSAT00000142684	0.00272227	8.29545e-05
Heart	ENSSSAG00000008666	NA	ENSSSAT00000102924	0.0196951	0.0384523
Heart	ENSSSAG00000016736	NA	ENSSSAT00000052469	0.0252791	0.00289337
Heart	ENSSSAG00000059028	NA	ENSSSAT00000176357	0.0377614	0
Heart	ENSSSAG00000059028	NA	ENSSSAT00000113268	0.0377614	0
Heart	ENSSSAG00000090160	NA	ENSSSAT00000151575	0.0185697	0
Heart	ENSSSAG00000090160	NA	ENSSSAT00000241363	0.0185697	0
Heart	ENSSSAG00000100488	NA	ENSSSAT00000254439	0.014257	0
Heart	ENSSSAG00000100488	NA	ENSSSAT00000172149	0.014257	0
Heart	ENSSSAG00000065358	NA	ENSSSAT00000109336	0.041823	0
Heart	ENSSSAG00000065358	NA	ENSSSAT00000109325	0.041823	0
Heart	ENSSSAG00000065807	NA	ENSSSAT00000110824	0.0304918	0
Heart	ENSSSAG00000065807	NA	ENSSSAT00000111084	0.0304918	0
Heart	ENSSSAG00000086305	NA	ENSSSAT00000117250	0.0428429	0
Heart	ENSSSAG00000086305	NA	ENSSSAT00000084423	0.0428429	0
Heart	ENSSSAG00000073120	NA	ENSSSAT00000133875	0.00047445	0.00487047
Heart	ENSSSAG00000073120	NA	ENSSSAT00000133947	0.00047445	0.0245154
Heart	ENSSSAG00000091654	NA	ENSSSAT00000196334	0.0375554	0
Heart	ENSSSAG00000091654	NA	ENSSSAT00000218777	0.0375554	0
Heart	ENSSSAG00000113141	NA	ENSSSAT00000184871	0.0402586	0
Heart	ENSSSAG00000113141	NA	ENSSSAT00000226036	0.0402586	0
Heart	ENSSSAG00000066852	NA	ENSSSAT00000122735	0.0402586	0.0314397
Heart	ENSSSAG00000089417	NA	ENSSSAT00000169040	0.0110996	0.000986563
Heart	ENSSSAG00000060703	NA	ENSSSAT00000099583	0.0190108	0.00252211
Heart	ENSSSAG00000080082	NA	ENSSSAT00000151346	0.00301472	0.000306235
Heart	ENSSSAG00000098888	NA	ENSSSAT00000194267	0.0328659	0
Heart	ENSSSAG00000098888	NA	ENSSSAT00000218020	0.0328659	0
Heart	ENSSSAG00000099347	NA	ENSSSAT00000223592	0.0185697	0.0184187
Heart	ENSSSAG00000059679	NA	ENSSSAT00000097985	0.00944485	0.000747013
Heart	ENSSSAG00000097112	NA	ENSSSAT00000204920	0.00258554	8.89701e-05
Heart	ENSSSAG00000106728	NA	ENSSSAT00000171132	0.000384629	0.00326313
Heart	ENSSSAG00000106728	NA	ENSSSAT00000251623	0.000384629	0.00227233
Heart	ENSSSAG00000054728	NA	ENSSSAT00000108873	0.0251011	0
Heart	ENSSSAG00000054728	NA	ENSSSAT00000159338	0.0251011	0
Heart	ENSSSAG00000083824	NA	ENSSSAT00000203927	0.0400942	0
Heart	ENSSSAG00000083824	NA	ENSSSAT00000175236	0.0400942	0
Heart	ENSSSAG00000097926	NA	ENSSSAT00000240719	0.0012196	2.45661e-05
Heart	ENSSSAG00000116233	NA	ENSSSAT00000209292	0.0301119	0
Heart	ENSSSAG00000116233	NA	ENSSSAT00000228201	0.0301119	0
Heart	ENSSSAG00000114732	NADK	ENSSSAT00000190271	4.56657e-11	1.48734e-08
Heart	ENSSSAG00000114732	NADK	ENSSSAT00000168022	4.56657e-11	1.57696e-07
Heart	ENSSSAG00000078075	nbl1	ENSSSAT00000145406	0.0328659	0
Heart	ENSSSAG00000078075	nbl1	ENSSSAT00000145410	0.0328659	0
Heart	ENSSSAG00000009157	ncor1	ENSSSAT00000072565	0.00227707	0.000504443
Heart	ENSSSAG00000009157	ncor1	ENSSSAT00000075092	0.00227707	0.0220922
Heart	ENSSSAG00000061598	ndfip1	ENSSSAT00000101601	9.60299e-06	0
Heart	ENSSSAG00000061598	ndfip1	ENSSSAT00000101629	9.60299e-06	0
Heart	ENSSSAG00000077057	nek7	ENSSSAT00000143847	0.0484444	0
Heart	ENSSSAG00000077057	nek7	ENSSSAT00000143821	0.0484444	0
Heart	ENSSSAG00000070952	NIPAL2	ENSSSAT00000246531	0.0450566	0
Heart	ENSSSAG00000070952	NIPAL2	ENSSSAT00000124740	0.0450566	0
Heart	ENSSSAG00000047772	nit2	ENSSSAT00000074563	0.0345033	0
Heart	ENSSSAG00000047772	nit2	ENSSSAT00000253911	0.0345033	0
Heart	ENSSSAG00000075825	nrd1b	ENSSSAT00000143877	0.0086947	0.000462831
Heart	ENSSSAG00000052041	p4ha1b	ENSSSAT00000087945	0.0402586	0.0430045
Heart	ENSSSAG00000102084	papss1	ENSSSAT00000170069	0.000555397	0.000238535
Heart	ENSSSAG00000102084	papss1	ENSSSAT00000079208	0.000555397	0.011995
Heart	ENSSSAG00000103402	paqr7a	ENSSSAT00000194265	0.0450566	0
Heart	ENSSSAG00000103402	paqr7a	ENSSSAT00000158700	0.0450566	0
Heart	ENSSSAG00000000891	pdha1a	ENSSSAT00000151728	0.00866713	0.00278829
Heart	ENSSSAG00000078097	pdha1a	ENSSSAT00000147070	0.021757	0.0104294
Heart	ENSSSAG00000083441	pdss1	ENSSSAT00000142889	0.019661	0.00128781
Heart	ENSSSAG00000103526	pdzrn3b	ENSSSAT00000177891	0.00090687	0
Heart	ENSSSAG00000103526	pdzrn3b	ENSSSAT00000238694	0.00090687	0
Heart	ENSSSAG00000065127	pex10	ENSSSAT00000208808	0.00173962	0
Heart	ENSSSAG00000065127	pex10	ENSSSAT00000108753	0.00173962	0
Heart	ENSSSAG00000081699	pfkfb4a	ENSSSAT00000156440	0.0033057	5.65404e-05
Heart	ENSSSAG00000000287	phb	ENSSSAT00000230597	0.010262	0.00938652
Heart	ENSSSAG00000075807	plbd2	ENSSSAT00000109164	0.0409561	0
Heart	ENSSSAG00000075807	plbd2	ENSSSAT00000231549	0.0409561	0
Heart	ENSSSAG00000085411	plekhf2	ENSSSAT00000212644	0.0328659	0.00311785
Heart	ENSSSAG00000042468	ppa6	ENSSSAT00000160185	0.0349565	0.0420426
Heart	ENSSSAG00000063769	ppm1e	ENSSSAT00000105076	0.000229467	2.35854e-06
Heart	ENSSSAG00000006569	ppm1g	ENSSSAT00000014049	0.0447484	0
Heart	ENSSSAG00000006569	ppm1g	ENSSSAT00000014089	0.0447484	0
Heart	ENSSSAG00000066914	prkar2aa	ENSSSAT00000114353	0.0217453	0.00253255
Heart	ENSSSAG00000077456	prkar2aa	ENSSSAT00000144029	0.0103713	0.000634435
Heart	ENSSSAG00000008321	ptn	ENSSSAT00000018551	0.00194675	0
Heart	ENSSSAG00000008321	ptn	ENSSSAT00000018560	0.00194675	0
Heart	ENSSSAG00000067115	PWWP2B	ENSSSAT00000217864	0.0383157	0
Heart	ENSSSAG00000067115	PWWP2B	ENSSSAT00000113988	0.0383157	0
Heart	ENSSSAG00000067185	pygb	ENSSSAT00000114501	0.0328659	0
Heart	ENSSSAG00000067185	pygb	ENSSSAT00000114872	0.0328659	0
Heart	ENSSSAG00000042150	rab9a	ENSSSAT00000061070	0.00225881	0
Heart	ENSSSAG00000042150	rab9a	ENSSSAT00000193467	0.00225881	0
Heart	ENSSSAG00000006319	RCBTB1	ENSSSAT00000014682	0.0159842	0.019178
Heart	ENSSSAG00000109606	RCN1	ENSSSAT00000195802	0.00289712	0
Heart	ENSSSAG00000109606	RCN1	ENSSSAT00000230441	0.00289712	0
Heart	ENSSSAG00000006565	rnf13	ENSSSAT00000013991	9.60299e-06	0
Heart	ENSSSAG00000006565	rnf13	ENSSSAT00000195105	9.60299e-06	0
Heart	ENSSSAG00000041953	rnf19a	ENSSSAT00000166340	0.00421723	0.000205951
Heart	ENSSSAG00000044074	rnf40	ENSSSAT00000085080	0.019661	0
Heart	ENSSSAG00000044074	rnf40	ENSSSAT00000085065	0.019661	0
Heart	ENSSSAG00000043692	ROAA	ENSSSAT00000064759	0.0200766	0.00163682
Heart	ENSSSAG00000066827	RORA	ENSSSAT00000113447	0.00421723	0
Heart	ENSSSAG00000066827	RORA	ENSSSAT00000113450	0.00421723	0
Heart	ENSSSAG00000054819	rpl10	ENSSSAT00000088045	0.0273259	0
Heart	ENSSSAG00000054819	rpl10	ENSSSAT00000087933	0.0273259	0
Heart	ENSSSAG00000071642	scfd1	ENSSSAT00000213931	0.0402586	0.00779271
Heart	ENSSSAG00000053912	sfi1	ENSSSAT00000085604	0.0103713	0.01122
Heart	ENSSSAG00000052580	slc1a5	ENSSSAT00000082785	0.00301472	0.000102885
Heart	ENSSSAG00000007329	slc25a12	ENSSSAT00000056566	0.00535449	0.00651247
Heart	ENSSSAG00000105793	slc2a13b	ENSSSAT00000216295	0.00206945	0
Heart	ENSSSAG00000105793	slc2a13b	ENSSSAT00000016642	0.00206945	0
Heart	ENSSSAG00000057281	SLC35F5	ENSSSAT00000094316	0.029248	0.00402483
Heart	ENSSSAG00000068263	slc6a6	ENSSSAT00000245461	0.0183336	0
Heart	ENSSSAG00000068263	slc6a6	ENSSSAT00000117589	0.0183336	0
Heart	ENSSSAG00000074479	smad1	ENSSSAT00000238471	0.0402586	0.00681364
Heart	ENSSSAG00000045542	SMARCE1	ENSSSAT00000068800	0.0251011	0
Heart	ENSSSAG00000045542	SMARCE1	ENSSSAT00000243079	0.0251011	0
Heart	ENSSSAG00000117363	snai1a	ENSSSAT00000169264	0.00440778	0
Heart	ENSSSAG00000117363	snai1a	ENSSSAT00000170980	0.00440778	0
Heart	ENSSSAG00000031003	SNIP1	ENSSSAT00000237161	0.0402586	0
Heart	ENSSSAG00000031003	SNIP1	ENSSSAT00000045785	0.0402586	0
Heart	ENSSSAG00000040338	spega	ENSSSAT00000057091	0.00173962	3.76443e-05
Heart	ENSSSAG00000044360	sqor	ENSSSAT00000094137	7.18666e-12	0
Heart	ENSSSAG00000044360	sqor	ENSSSAT00000066238	7.18666e-12	0
Heart	ENSSSAG00000071741	st3gal3b	ENSSSAT00000159787	0.0216183	0.00416037
Heart	ENSSSAG00000071741	st3gal3b	ENSSSAT00000238099	0.0216183	0.0137464
Heart	ENSSSAG00000100143	stau2	ENSSSAT00000159523	0.0018866	6.88595e-05
Heart	ENSSSAG00000015684	SYNCRIP	ENSSSAT00000029245	0.0217453	0
Heart	ENSSSAG00000015684	SYNCRIP	ENSSSAT00000029142	0.0217453	0
Heart	ENSSSAG00000041777	tcpg	ENSSSAT00000062899	0.021515	0.00200279
Heart	ENSSSAG00000071738	thap12a	ENSSSAT00000219104	0.00381578	0.0140825
Heart	ENSSSAG00000071738	thap12a	ENSSSAT00000244466	0.00381578	0.0465811
Heart	ENSSSAG00000056078	thrb	ENSSSAT00000091176	0.0251011	0
Heart	ENSSSAG00000056078	thrb	ENSSSAT00000091039	0.0251011	0
Heart	ENSSSAG00000048668	tlk1b	ENSSSAT00000098675	0.0251011	0.00335193
Heart	ENSSSAG00000103322	tmem251	ENSSSAT00000161054	0.0328659	0.0411245
Heart	ENSSSAG00000046402	tmem71	ENSSSAT00000174430	0.0302926	0.00539046
Heart	ENSSSAG00000051980	TRAK1	ENSSSAT00000009384	0.0242191	0.00129012
Heart	ENSSSAG00000054152	trim25	ENSSSAT00000192648	0.034944	0
Heart	ENSSSAG00000054152	trim25	ENSSSAT00000086197	0.034944	0
Heart	ENSSSAG00000009437	trim69	ENSSSAT00000020729	0.0161404	0
Heart	ENSSSAG00000009437	trim69	ENSSSAT00000020733	0.0161404	0
Heart	ENSSSAG00000068818	TRMT2A	ENSSSAT00000121403	0.000877311	0
Heart	ENSSSAG00000068818	TRMT2A	ENSSSAT00000121590	0.000877311	0
Heart	ENSSSAG00000006594	tsc22d2	ENSSSAT00000210121	0.00010008	0
Heart	ENSSSAG00000006594	tsc22d2	ENSSSAT00000014073	0.00010008	0
Heart	ENSSSAG00000042355	ttc27	ENSSSAT00000066778	0.00289712	0
Heart	ENSSSAG00000042355	ttc27	ENSSSAT00000209565	0.00289712	0
Heart	ENSSSAG00000068718	ttyh2l	ENSSSAT00000243357	0.00199107	0
Heart	ENSSSAG00000068718	ttyh2l	ENSSSAT00000206975	0.00199107	0
Heart	ENSSSAG00000000166	UB2D4	ENSSSAT00000000268	0.0226791	0
Heart	ENSSSAG00000000166	UB2D4	ENSSSAT00000018778	0.0226791	0
Heart	ENSSSAG00000048630	uckl1	ENSSSAT00000076092	0.000229467	7.19159e-05
Heart	ENSSSAG00000066588	ufl1	ENSSSAT00000115835	0.029667	0
Heart	ENSSSAG00000066588	ufl1	ENSSSAT00000116088	0.029667	0
Heart	ENSSSAG00000075372	uqcc1	ENSSSAT00000137419	0.0402586	0
Heart	ENSSSAG00000075372	uqcc1	ENSSSAT00000161078	0.0402586	0
Heart	ENSSSAG00000084680	usp36	ENSSSAT00000241531	0.026619	0
Heart	ENSSSAG00000084680	usp36	ENSSSAT00000199145	0.026619	0
Heart	ENSSSAG00000069718	vps26c	ENSSSAT00000121488	0.0109648	0.017763
Heart	ENSSSAG00000056519	wdr74	ENSSSAT00000204451	0.00340823	0
Heart	ENSSSAG00000056519	wdr74	ENSSSAT00000091926	0.00340823	0
Heart	ENSSSAG00000052371	zbtb10	ENSSSAT00000082358	0.0212292	0
Heart	ENSSSAG00000052371	zbtb10	ENSSSAT00000231461	0.0212292	0
Heart	ENSSSAG00000095338	zdhhc23b	ENSSSAT00000217449	0.0345033	0
Heart	ENSSSAG00000095338	zdhhc23b	ENSSSAT00000167342	0.0345033	0
Heart	ENSSSAG00000049587	ZEB1	ENSSSAT00000247291	0.00866713	0
Heart	ENSSSAG00000049587	ZEB1	ENSSSAT00000158158	0.00866713	0
Heart	ENSSSAG00000119610	zgc:114130	ENSSSAT00000187652	0.00562702	0
Heart	ENSSSAG00000119610	zgc:114130	ENSSSAT00000199464	0.00562702	0
Heart	ENSSSAG00000049782	znf277	ENSSSAT00000081258	2.99862e-07	0
Heart	ENSSSAG00000049782	znf277	ENSSSAT00000081191	2.99862e-07	0
Stomach	ENSSSAG00000042828	kctd9b	ENSSSAT00000225590	0.0130081	0
Stomach	ENSSSAG00000042828	kctd9b	ENSSSAT00000062852	0.0130081	0
Stomach	ENSSSAG00000078460	lrp12	ENSSSAT00000146545	9.14047e-07	1.69125e-06
Stomach	ENSSSAG00000078460	lrp12	ENSSSAT00000146535	9.14047e-07	0.00820518
Stomach	ENSSSAG00000042807	NA	ENSSSAT00000064121	0.00151244	0
Stomach	ENSSSAG00000042807	NA	ENSSSAT00000063831	0.00151244	0
Stomach	ENSSSAG00000007965	NA	ENSSSAT00000017703	0.0206917	0.00183711
Stomach	ENSSSAG00000114514	NA	ENSSSAT00000234765	0.00432272	0.000209995
Stomach	ENSSSAG00000005617	NA	ENSSSAT00000229096	0.000360468	0.00228529
Stomach	ENSSSAG00000040893	paics	ENSSSAT00000060843	0.0220825	0
Stomach	ENSSSAG00000040893	paics	ENSSSAT00000060879	0.0220825	0
Stomach	ENSSSAG00000046871	psmd4b	ENSSSAT00000073034	2.59192e-07	0
Stomach	ENSSSAG00000046871	psmd4b	ENSSSAT00000073363	2.59192e-07	0
Stomach	ENSSSAG00000076200	SCAMP1	ENSSSAT00000232304	0.0132791	0.00330376
Stomach	ENSSSAG00000075183	SMN1	ENSSSAT00000136921	0.00192938	0.000714696
Stomach	ENSSSAG00000075183	SMN1	ENSSSAT00000207348	0.00192938	0.0162549
Stomach	ENSSSAG00000068944	snrpb2	ENSSSAT00000119197	0.0206917	0
Stomach	ENSSSAG00000068944	snrpb2	ENSSSAT00000119288	0.0206917	0
Stomach	ENSSSAG00000063233	tm9sf4	ENSSSAT00000108561	0.0321365	0.00341979
Stomach	ENSSSAG00000041707	ubxn8	ENSSSAT00000060043	0.000147653	0.0024739
Stomach	ENSSSAG00000041707	ubxn8	ENSSSAT00000060062	0.000147653	0.000628167
Stomach	ENSSSAG00000043863	vdac3	ENSSSAT00000068481	0.00545068	0.000145397

## Sheet: Supporting Info 4 - DAS
Supplementary File 3.4. List of genes with significant alternative splicing events from the differential alternative splicing analysis. The columns are as follows: muscle (tissue the transcript was identified in), type (type of AS event), gene_id (the Ensembl gene identifier), gene_name (abbreviated gene name), chr (chromosome gene is located on), p-value (statistical significance), FDR (FDR-adju…
muscle	Type	gene_id	gene_name	chr	p-value	FDR	muscle_gene
Adductor mandibulae	MXE	ENSSSAG00000076783	abi3bpb	chr17	8.46e-05	0.0470429
Adductor mandibulae	A3SS	ENSSSAG00000006531	cacna2d1a	chr17	3.8e-05	0.0441664
Adductor mandibulae	RI	ENSSSAG00000093538	letm1	chr9	3.66e-05	0.0492546
Adductor mandibulae	RI	ENSSSAG00000008349	LMNA	chr5	2.91e-05	0.0492546	x
Adductor mandibulae	RI	ENSSSAG00000081458	med15	chr11	1.07e-05	0.0492546
Adductor mandibulae	MXE	ENSSSAG00000105404	mknk2a	chr14	1.06e-05	0.0294823
Adductor mandibulae	A3SS	ENSSSAG00000062538	NA	chr10	4.35e-05	0.0441664
Adductor mandibulae	A3SS	ENSSSAG00000085087	NA	chr9	1.46e-05	0.0441664
Adductor mandibulae	MXE	ENSSSAG00000115296	NA	chr12	8.24e-05	0.0470429
Adductor mandibulae	RI	ENSSSAG00000074534	NA	chr13	3.13e-05	0.0492546
Adductor mandibulae	MXE	ENSSSAG00000042674	slc29a3	chr19	6.63e-05	0.0470429
Adductor mandibulae	A3SS	ENSSSAG00000111310	sox6	chr11	3.59e-05	0.0441664
Adductor mandibulae	A3SS	ENSSSAG00000064058	ybx1	chr13	4.77e-05	0.0441664
Adductor mandibulae	MXE	ENSSSAG00000064001	znf385b	chr25	2.99e-05	0.0415011
Filet	MXE	ENSSSAG00000007711	birc2	chr11	1.65e-05	0.0257277
Filet	A3SS	ENSSSAG00000050808	cdc27	chr3	1.16e-06	0.00571643
Filet	A5SS	ENSSSAG00000061215	fancc	chr24	2.89e-06	0.0106092
Filet	A5SS	ENSSSAG00000002904	HDA1B	chr1	5.31e-05	0.0487536
Filet	RI	ENSSSAG00000007494	itga1	chr13	7.1e-06	0.0402863	x
Filet	A5SS	ENSSSAG00000042832	NA	chr11	4.66e-05	0.0487536
Filet	MXE	ENSSSAG00000025431	NA	chr21	1.19e-05	0.0257277
Filet	A5SS	ENSSSAG00000081105	rbbp5	chr22	3.82e-05	0.0487536
Heart	SE	ENSSSAG00000096020	AGAP1	chr17	4.66e-06	0.0108779
Heart	SE	ENSSSAG00000078318	ARHGAP26	chr4	4e-06	0.0102859
Heart	RI	ENSSSAG00000039266	ATAD3A	chr12	6.03e-06	0.0100562
Heart	SE	ENSSSAG00000005678	ATP10D	chr9	1.7e-05	0.0264317
Heart	RI	ENSSSAG00000121302	BAG5	chr9	2.95e-06	0.00923283
Heart	SE	ENSSSAG00000111364	bin1b	chrCAJNNT020001151.1	7.25e-06	0.0154551
Heart	A5SS	ENSSSAG00000009118	celf1	chr26	2.23e-05	0.0493302
Heart	RI	ENSSSAG00000064444	cltca	chr13	4.69e-05	0.0339909
Heart	RI	ENSSSAG00000081348	cog4	chr26	6.33e-05	0.0339909
Heart	SE	ENSSSAG00000069768	CRY2	chr26	9.59e-07	0.00427879
Heart	RI	ENSSSAG00000008768	ddah1	chr23	3.8e-05	0.0339909
Heart	RI	ENSSSAG00000008579	fgd4a	chr10	6.51e-05	0.0339909
Heart	SE	ENSSSAG00000004716	flt2	chr4	3.07e-06	0.00911854
Heart	SE	ENSSSAG00000065661	fmnl3	chr15	1.49e-05	0.0264317	x
Heart	A5SS	ENSSSAG00000001282	gtpbp1l	chr2	4.92e-06	0.0217666
Heart	RI	ENSSSAG00000072645	hectd1	chr1	6.28e-05	0.0339909
Heart	RI	ENSSSAG00000093538	letm1	chr9	6.42e-06	0.0100562
Heart	SE	ENSSSAG00000080099	MLLT10	chr29	1.21e-08	0.000395015
Heart	MXE	ENSSSAG00000071542	msi2b	chr20	2.37e-06	0.00448431
Heart	A3SS	ENSSSAG00000006529	NA	chr16	1.02e-06	0.00588278
Heart	MXE	ENSSSAG00000080405	NA	chr14	1.58e-07	0.000630913
Heart	MXE	ENSSSAG00000048272	NA	chr16	3.38e-06	0.00448431
Heart	RI	ENSSSAG00000005122	NA	chr14	2.27e-06	0.00923283
Heart	RI	ENSSSAG00000045387	NA	chr15	2.26e-05	0.0283182
Heart	RI	ENSSSAG00000043053	NA	chr8	5.88e-05	0.0339909
Heart	SE	ENSSSAG00000074897	NA	chr24	8.73e-08	0.000951516
Heart	SE	ENSSSAG00000080405	NA	chr14	7.73e-08	0.000951516
Heart	SE	ENSSSAG00000000320	NA	chr3	1.05e-06	0.00427879
Heart	SE	ENSSSAG00000043329	NA	chr15	6.69e-07	0.00427879
Heart	SE	ENSSSAG00000043329	NA	chr15	9.99e-07	0.00427879
Heart	SE	ENSSSAG00000047997	NA	chr19	2.17e-06	0.00708717
Heart	SE	ENSSSAG00000014715	NA	chr20	1.09e-05	0.0209268
Heart	SE	ENSSSAG00000072393	NA	chr19	1.63e-05	0.0264317
Heart	SE	ENSSSAG00000006918	NA	chr14	1.57e-05	0.0264317
Heart	SE	ENSSSAG00000113262	NA	chr6	2.44e-05	0.0346454
Heart	SE	ENSSSAG00000097597	NA	chr29	3.49e-05	0.04386
Heart	SE	ENSSSAG00000068977	NA	chr1	3.99e-05	0.0483802
Heart	SE	ENSSSAG00000042518	NA	chr1	4.32e-05	0.0486112
Heart	SE	ENSSSAG00000051984	NA	chr4	4.46e-05	0.0486112
Heart	SE	ENSSSAG00000005229	NA	chr6	4.29e-05	0.0486112
Heart	RI	ENSSSAG00000008028	ncor2	chr20	5.47e-05	0.0339909
Heart	SE	ENSSSAG00000078886	nt5c2b	chr2	2.51e-07	0.00204872
Heart	SE	ENSSSAG00000078461	ogfod2	chr24	1.92e-05	0.0284695
Heart	SE	ENSSSAG00000069629	prdx5	chr4	1.18e-06	0.00428875
Heart	SE	ENSSSAG00000095162	slc25a10b	chr2	2.85e-05	0.0388848
Heart	SE	ENSSSAG00000102088	smtnl1	chr5	2.99e-05	0.0390838
Heart	MXE	ENSSSAG00000012790	TBC1D15	chr17	2.37e-05	0.0235949
Heart	RI	ENSSSAG00000006599	top1a	chr12	8.25e-05	0.0397787
Heart	SE	ENSSSAG00000116338	upf3b	chr9	4.09e-06	0.0102859
Heart	SE	ENSSSAG00000093321	XPO4	chr25	7.56e-06	0.0154551
Stomach	SE	ENSSSAG00000061179	AOPEP	chr24	8.2e-06	0.0335434
Stomach	SE	ENSSSAG00000081080	ARVCF	chr24	1.41e-05	0.0399789	x
Stomach	A3SS	ENSSSAG00000058579	BAHCC1	chr28	4.14e-05	0.034574
Stomach	A3SS	ENSSSAG00000075492	DHX8	chr28	2.43e-05	0.033788
Stomach	A3SS	ENSSSAG00000000660	dnm2a	chr3	6.69e-07	0.00335176
Stomach	SE	ENSSSAG00000007939	eif4bb	chr12	1.76e-06	0.0335434
Stomach	SE	ENSSSAG00000042440	fbxo46	chr9	1.02e-05	0.0335434
Stomach	SE	ENSSSAG00000030148	fhl5	chr11	1.88e-05	0.0411281	x
Stomach	A3SS	ENSSSAG00000108050	GNB4	chr16	4.1e-05	0.034574
Stomach	A5SS	ENSSSAG00000086919	gpr85	chr7	1.86e-05	0.0223977
Stomach	A5SS	ENSSSAG00000065351	KATNB1	chr11	3.79e-05	0.0341724
Stomach	A5SS	ENSSSAG00000039268	lman1	chr13	6.27e-05	0.0362573
Stomach	A5SS	ENSSSAG00000061232	lrpap1	chr8	8.04e-05	0.0362573
Stomach	MXE	ENSSSAG00000057059	msi2b	chr9	3.29e-05	0.0480905
Stomach	A3SS	ENSSSAG00000063213	NA	chr20	5.38e-06	0.0134837
Stomach	A3SS	ENSSSAG00000114939	NA	chr11	2.7e-05	0.033788
Stomach	A5SS	ENSSSAG00000002472	NA	chr9	1.51e-05	0.0223977
Stomach	A5SS	ENSSSAG00000100003	NA	chr23	5.36e-05	0.0362573
Stomach	MXE	ENSSSAG00000094510	NA	chr15	5.11e-05	0.0480905
Stomach	MXE	ENSSSAG00000078739	NA	chr25	6.26e-05	0.0480905
Stomach	SE	ENSSSAG00000008422	NA	chr13	7.11e-06	0.0335434
Stomach	SE	ENSSSAG00000063213	NA	chr20	5.61e-06	0.0335434
Stomach	SE	ENSSSAG00000121022	NA	chr1	6.04e-06	0.0335434
Stomach	SE	ENSSSAG00000059833	NA	chr14	1.53e-05	0.0399789
Stomach	A5SS	ENSSSAG00000044844	nemp1	chr13	9.36e-05	0.0375284
Stomach	A5SS	ENSSSAG00000112936	pa2g4b	chr13	1.73e-06	0.00623788
Stomach	SE	ENSSSAG00000069437	psmb4	chr14	1.73e-05	0.0411281
Stomach	SE	ENSSSAG00000076196	rnft1	chr4	9.9e-06	0.0335434
Stomach	A5SS	ENSSSAG00000054248	st3gal4	chr20	7.34e-05	0.0362573
Stomach	MXE	ENSSSAG00000012790	TBC1D15	chr17	5.7e-05	0.0480905
Stomach	A5SS	ENSSSAG00000074519	TLE3	chr11	0.00011034	0.0398106
Stomach	SE	ENSSSAG00000090428	tmem167a	chr1	2.9e-06	0.0335434
